# Supplementary material for: 2-Amino-4-nitro­phenol monohydrate
Source: Acta Crystallogr Sect E Struct Rep Online. 2010 Sep 11;66(Pt 10):o2544. doi: 10.1107/S1600536810035415 (PMC2983309; doi:10.1107/S1600536810035415)
Supplement: Supplementary file 1 [file e-66-o2544-sup1.cif]

##############################################################################
###                                                                        ###
###        Electronic paper (Acta Crystallographica Section E)             ###
###                                                                        ###
##############################################################################
#                                                                            #
# This CIF contains the data in a paper accepted for publication in Acta     #
# Crystallographica Section E. It conforms to the requirements of Notes      #
# for Authors for Section E, and has been peer reviewed under the auspices   #
# of the IUCr Commission on Journals.                                        #
#                                                                            #
# Full details of the Crystallographic Information File format               #
# are given in the paper "The Crystallographic Information File (CIF):       #
# a New Standard Archive File for Crystallography" by S. R. Hall, F. H.      #
# Allen and I. D. Brown [Acta Cryst. (1991), A47, 655-685].                  #
#                                                                            #
# The current version of the core CIF dictionary is obtainable from          #
# ftp://ftp.iucr.org/pub/cif_core.dic. The current version number is 2.4.    #
#                                                                            #
# Software is freely available for graphical display of the structure(s) in  #
# this CIF.  For information consult the CIF home page http://www.iucr.org/  #
# cif/home.html                                                              #
#                                                                            #
# This file may be used for bona fide research purposes within the           #
# scientific community so long as proper attribution is given to the journal # 
# article from which it was obtained.                                        #
#                                                                            #
##############################################################################
                                             
data_I
_audit_creation_method     SHELXL-97
_chemical_name_systematic
;
2-Amino-4-nitrophenol monohydrate
;
_chemical_name_common     'C6 H8 N2 O4'
_chemical_formula_moiety     'C6 H6 N2 O3, H2 O1'
_chemical_formula_sum     'C6 H8 N2 O4'
_chemical_formula_iupac     'C6 H6 N2 O3, H2 O1'
_chemical_formula_weight     172.14
_chemical_melting_point     ?
_symmetry_cell_setting     monoclinic
_symmetry_space_group_name_H-M     'P 21/n'
_symmetry_space_group_name_Hall     '-P 2yn'
loop_
    _symmetry_equiv_pos_as_xyz
    'x, y, z'
    '-x+1/2, y+1/2, -z+1/2'
    '-x, -y, -z'
    'x-1/2, -y-1/2, z-1/2'
_cell_length_a     7.539(5)
_cell_length_b     21.436(5)
_cell_length_c     9.714(5)
_cell_angle_alpha     90.00
_cell_angle_beta     99.328(5)
_cell_angle_gamma     90.00
_cell_volume     1549.1(13)
_cell_formula_units_Z     8
_cell_measurement_reflns_used     7016
_cell_measurement_theta_min     1.90
_cell_measurement_theta_max     27.28
_cell_measurement_temperature     296(2)
_exptl_crystal_description     'prism'
_exptl_crystal_colour     'yellow'
_exptl_crystal_size_max     0.620
_exptl_crystal_size_mid     0.297
_exptl_crystal_size_min     0.050
_exptl_crystal_density_diffrn     1.476
_exptl_crystal_density_meas     ?
_exptl_crystal_density_method     'not measured'
_exptl_crystal_F_000     720
_exptl_absorpt_coefficient_mu     0.126
_exptl_absorpt_correction_type     integration
_exptl_absorpt_process_details     '(X-RED32; Stoe & Cie, 2002)'
_exptl_absorpt_correction_T_min     0.5784
_exptl_absorpt_correction_T_max     0.8916
_exptl_special_details
;
;
_diffrn_ambient_temperature     296(2)
_diffrn_radiation_type     MoK\a
_diffrn_radiation_wavelength     0.71069
_diffrn_radiation_source     'fine-focus sealed tube'
_diffrn_radiation_monochromator     graphite
_diffrn_measurement_device_type     'Stoe IPDS II'
_diffrn_measurement_method     'rotation method'
_diffrn_detector_area_resol_mean     6.67
_diffrn_reflns_number     8719
_diffrn_reflns_av_R_equivalents     0.0689
_diffrn_reflns_av_sigmaI/netI     0.0659
_diffrn_reflns_theta_min     1.90
_diffrn_reflns_theta_max     25.99
_diffrn_reflns_theta_full     25.99
_diffrn_measured_fraction_theta_max     0.997
_diffrn_measured_fraction_theta_full     0.997
_diffrn_reflns_limit_h_min     -7
_diffrn_reflns_limit_h_max     9
_diffrn_reflns_limit_k_min     -26
_diffrn_reflns_limit_k_max     26
_diffrn_reflns_limit_l_min     -11
_diffrn_reflns_limit_l_max     11
_diffrn_standards_number     ?
_diffrn_standards_interval_count     ?
_diffrn_standards_interval_time     ?
_diffrn_standards_decay_%     ?
_refine_special_details
;
Refinement of <i>F</i>^2^ against ALL reflections. The weighted <i>R</i>-factor
<i>wR</i> and goodness of fit <i>S</i> are based on <i>F</i>^2^, conventional
<i>R</i>-factors <i>R</i> are based on <i>F</i>, with <i>F</i> set to zero for
negative <i>F</i>^2^. The threshold expression of <i>F</i>^2^ >
\s(<i>F</i>^2^) is used only for calculating <i>R</i>-factors(gt) <i>etc</i>.
and is not relevant to the choice of reflections for refinement.
<i>R</i>-factors based on <i>F</i>^2^ are statistically about twice as large
as those based on <i>F</i>, and <i>R</i>- factors based on ALL data will be
even larger.
;
_reflns_number_total     3031
_reflns_number_gt     1598
_reflns_threshold_expression     I>2\s(I)
_refine_ls_structure_factor_coef     Fsqd
_refine_ls_matrix_type     full
_refine_ls_R_factor_all     0.1220
_refine_ls_R_factor_gt     0.0543
_refine_ls_wR_factor_gt     0.0956
_refine_ls_wR_factor_ref     0.1160
_refine_ls_goodness_of_fit_ref     0.977
_refine_ls_restrained_S_all     0.977
_refine_ls_number_reflns     3031
_refine_ls_number_parameters     242
_refine_ls_number_restraints     0
_refine_ls_hydrogen_treatment     mixed
_refine_ls_weighting_scheme     calc
_refine_ls_weighting_details
                 'calc w=1/[\s^2^(Fo^2^)+(0.0426P)^2^] where P=(Fo^2^+2Fc^2^)/3'
_atom_sites_solution_hydrogens     geom
_atom_sites_solution_primary     direct
_atom_sites_solution_secondary     difmap
_refine_ls_shift/su_max     0.000
_refine_ls_shift/su_mean     0.000
_refine_diff_density_max     0.169
_refine_diff_density_min     -0.210
_refine_ls_extinction_method     'SHELXL97 (Sheldrick, 2008)'
_refine_ls_extinction_coef     0.0063(11)
_refine_ls_extinction_expression
                                  'Fc^*^=kFc[1+0.001xFc^2^\l^3^/sin(2\q)]^-1/4^'
loop_
    _atom_type_symbol
    _atom_type_description
    _atom_type_scat_dispersion_real
    _atom_type_scat_dispersion_imag
    _atom_type_scat_source
    'C' 'C' 0.0033 0.0016
                         'International Tables Vol C Tables 4.2.6.8 and 6.1.1.4'
    'H' 'H' 0.0000 0.0000
                         'International Tables Vol C Tables 4.2.6.8 and 6.1.1.4'
    'N' 'N' 0.0061 0.0033
                         'International Tables Vol C Tables 4.2.6.8 and 6.1.1.4'
    'O' 'O' 0.0106 0.0060
                         'International Tables Vol C Tables 4.2.6.8 and 6.1.1.4'
_computing_data_collection     'X-AREA (Stoe & Cie, 2002)'
_computing_cell_refinement     'X-AREA (Stoe & Cie, 2002)'
_computing_data_reduction     'X-RED32 (Stoe & Cie, 2002)'
_computing_structure_solution     'SHELXS97 (Sheldrick, 2008)'
_computing_structure_refinement     'SHELXL97 (Sheldrick, 2008)'
_computing_molecular_graphics     'ORTEP-3 for Windows (Farrugia, 1997)'
_computing_publication_material     'WinGX (Farrugia, 1999)'
loop_
    _atom_site_type_symbol
    _atom_site_label
    _atom_site_fract_x
    _atom_site_fract_y
    _atom_site_fract_z
    _atom_site_U_iso_or_equiv
    _atom_site_adp_type
    _atom_site_calc_flag
    _atom_site_refinement_flags
    _atom_site_occupancy
    _atom_site_disorder_assembly
    _atom_site_disorder_group
    O O3 0.6819(3) 0.50238(8) 0.1354(2) 0.0700(6) Uani d . 1 . .
    H H1 0.7078 0.4727 0.1882 0.105 Uiso calc R 1 . .
    C C11 0.4215(3) 0.62410(11) 0.4251(3) 0.0524(7) Uani d . 1 . .
    O O6 0.3203(3) 0.52487(8) 0.3513(2) 0.0738(6) Uani d . 1 . .
    H H7 0.2634 0.5061 0.2849 0.111 Uiso calc R 1 . .
    C C4 0.7466(3) 0.55594(11) 0.2003(3) 0.0525(7) Uani d . 1 . .
    C C5 0.7094(3) 0.61040(11) 0.1216(3) 0.0521(6) Uani d . 1 . .
    C C12 0.4337(3) 0.68701(11) 0.4013(3) 0.0534(7) Uani d . 1 . .
    H H12 0.4950 0.7129 0.4699 0.064 Uiso calc R 1 . .
    O O8 0.7879(3) 0.39992(9) 0.2795(3) 0.0796(7) Uani d . 1 . .
    C C2 0.9053(4) 0.61399(12) 0.3917(3) 0.0581(7) Uani d . 1 . .
    H H2 0.9702 0.6158 0.4816 0.070 Uiso calc R 1 . .
    C C10 0.3296(3) 0.58634(11) 0.3190(3) 0.0540(7) Uani d . 1 . .
    N N4 0.4880(4) 0.59777(11) 0.5561(3) 0.0661(7) Uani d . 1 . .
    N N2 0.6190(4) 0.60576(11) -0.0165(3) 0.0656(7) Uani d . 1 . .
    C C1 0.8706(4) 0.66709(11) 0.3123(3) 0.0543(7) Uani d . 1 . .
    C C6 0.7737(4) 0.66635(11) 0.1799(3) 0.0567(7) Uani d . 1 . .
    H H6 0.7515 0.7033 0.1299 0.068 Uiso calc R 1 . .
    O O1 1.0411(4) 0.72657(11) 0.4830(3) 0.0981(8) Uani d . 1 . .
    C C3 0.8408(4) 0.55795(12) 0.3337(3) 0.0580(7) Uani d . 1 . .
    H H3 0.8612 0.5214 0.3853 0.070 Uiso calc R 1 . .
    N N3 0.3654(4) 0.77812(11) 0.2558(3) 0.0690(7) Uani d . 1 . .
    N N1 0.9413(4) 0.72598(12) 0.3708(3) 0.0744(8) Uani d . 1 . .
    C C9 0.2545(4) 0.61152(12) 0.1923(3) 0.0612(7) Uani d . 1 . .
    H H9 0.1966 0.5858 0.1219 0.073 Uiso calc R 1 . .
    C C8 0.2650(4) 0.67473(12) 0.1700(3) 0.0614(7) Uani d . 1 . .
    H H8 0.2126 0.6922 0.0856 0.074 Uiso calc R 1 . .
    C C7 0.3544(4) 0.71151(11) 0.2748(3) 0.0540(7) Uani d . 1 . .
    O O5 0.4692(4) 0.80874(9) 0.3407(3) 0.0955(8) Uani d . 1 . .
    O O4 0.2702(3) 0.80249(9) 0.1563(3) 0.0911(8) Uani d . 1 . .
    O O2 0.9015(4) 0.77391(10) 0.3045(3) 0.1136(10) Uani d . 1 . .
    O O7 0.1271(4) 0.45374(12) 0.1652(4) 0.1135(11) Uani d . 1 . .
    H H11 0.513(6) 0.558(2) 0.552(5) 0.170 Uiso d . 1 . .
    H H5 0.544(7) 0.574(2) -0.025(5) 0.170 Uiso d . 1 . .
    H H10 0.584(7) 0.620(2) 0.603(5) 0.170 Uiso d . 1 . .
    H H4 0.564(7) 0.641(2) -0.048(5) 0.170 Uiso d . 1 . .
    H H15 0.808(7) 0.368(2) 0.243(6) 0.170 Uiso d . 1 . .
    H H16 0.686(7) 0.394(2) 0.327(5) 0.170 Uiso d . 1 . .
    H H13 0.201(7) 0.432(2) 0.122(6) 0.170 Uiso d . 1 . .
    H H14 0.055(7) 0.431(2) 0.188(6) 0.170 Uiso d . 1 . .
loop_
    _atom_site_aniso_label
    _atom_site_aniso_U_11
    _atom_site_aniso_U_22
    _atom_site_aniso_U_33
    _atom_site_aniso_U_12
    _atom_site_aniso_U_13
    _atom_site_aniso_U_23
    O3 0.0838(15) 0.0491(10) 0.0692(13) -0.0074(9) -0.0118(11) 0.0001(10)
    C11 0.0552(17) 0.0446(14) 0.0573(18) 0.0031(11) 0.0091(13) 0.0025(13)
    O6 0.0843(16) 0.0441(10) 0.0885(15) -0.0017(9) 0.0006(11) -0.0001(10)
    C4 0.0559(17) 0.0441(14) 0.0555(18) -0.0012(12) 0.0031(13) -0.0018(14)
    C5 0.0512(16) 0.0507(14) 0.0534(17) 0.0033(12) 0.0056(13) -0.0005(14)
    C12 0.0575(18) 0.0436(14) 0.0573(18) 0.0006(11) 0.0038(13) 0.0024(13)
    O8 0.0979(19) 0.0521(11) 0.0887(18) 0.0038(11) 0.0145(13) 0.0065(11)
    C2 0.0568(17) 0.0612(17) 0.0530(17) 0.0036(13) -0.0011(13) -0.0075(15)
    C10 0.0549(18) 0.0402(13) 0.068(2) 0.0042(11) 0.0126(14) 0.0023(14)
    N4 0.0814(19) 0.0477(12) 0.0641(17) 0.0015(12) -0.0041(13) 0.0101(13)
    N2 0.0727(18) 0.0609(14) 0.0581(16) 0.0057(12) -0.0050(13) 0.0039(13)
    C1 0.0514(16) 0.0478(14) 0.064(2) -0.0011(12) 0.0099(14) -0.0135(14)
    C6 0.0570(17) 0.0458(14) 0.068(2) 0.0048(12) 0.0128(15) 0.0029(15)
    O1 0.0942(18) 0.0970(17) 0.0998(19) -0.0290(13) 0.0057(15) -0.0430(16)
    C3 0.0661(19) 0.0492(14) 0.0557(19) 0.0042(12) 0.0007(14) 0.0026(13)
    N3 0.0799(19) 0.0529(14) 0.0747(19) 0.0083(13) 0.0136(15) 0.0146(15)
    N1 0.0694(19) 0.0599(17) 0.096(2) -0.0080(13) 0.0205(17) -0.0282(17)
    C9 0.0613(18) 0.0606(16) 0.0597(18) 0.0016(13) 0.0039(14) -0.0047(15)
    C8 0.0599(19) 0.0641(17) 0.0594(19) 0.0103(14) 0.0075(14) 0.0096(15)
    C7 0.0526(17) 0.0459(13) 0.0635(19) 0.0067(12) 0.0097(14) 0.0088(14)
    O5 0.122(2) 0.0524(12) 0.104(2) -0.0134(12) -0.0068(16) 0.0133(13)
    O4 0.1057(19) 0.0673(13) 0.0949(18) 0.0214(12) -0.0002(14) 0.0300(13)
    O2 0.137(2) 0.0485(13) 0.149(3) -0.0033(13) 0.0030(19) -0.0150(15)
    O7 0.105(2) 0.0883(18) 0.156(3) -0.0325(14) 0.0474(18) -0.0539(18)
_geom_special_details
;
All e.s.d.'s (except the e.s.d. in the dihedral angle between two l.s. planes)
are estimated using the full covariance matrix. The cell e.s.d.'s are taken
into account individually in the estimation of e.s.d.'s in distances, angles
and torsion angles; correlations between e.s.d.'s in cell parameters are only
used when they are defined by crystal symmetry. An approximate (isotropic)
treatment of cell e.s.d.'s is used for estimating e.s.d.'s involving l.s.
planes.
;
loop_
    _geom_bond_atom_site_label_1
    _geom_bond_atom_site_label_2
    _geom_bond_site_symmetry_2
    _geom_bond_distance
    _geom_bond_publ_flag
    O3 C4 . 1.361(3) ?
    O3 H1 . 0.8200 ?
    C11 C12 . 1.374(3) ?
    C11 C10 . 1.402(4) ?
    C11 N4 . 1.408(4) ?
    O6 C10 . 1.359(3) ?
    O6 H7 . 0.8200 ?
    C4 C3 . 1.374(4) ?
    C4 C5 . 1.398(3) ?
    C5 C6 . 1.380(3) ?
    C5 N2 . 1.406(4) ?
    C12 C7 . 1.380(4) ?
    C12 H12 . 0.9300 ?
    O8 H15 . 0.80(5) ?
    O8 H16 . 0.96(5) ?
    C2 C1 . 1.376(4) ?
    C2 C3 . 1.382(4) ?
    C2 H2 . 0.9300 ?
    C10 C9 . 1.378(4) ?
    N4 H11 . 0.88(5) ?
    N4 H10 . 0.92(5) ?
    N2 H5 . 0.89(5) ?
    N2 H4 . 0.89(5) ?
    C1 C6 . 1.372(4) ?
    C1 N1 . 1.450(3) ?
    C6 H6 . 0.9300 ?
    O1 N1 . 1.219(4) ?
    C3 H3 . 0.9300 ?
    N3 O4 . 1.223(3) ?
    N3 O5 . 1.230(3) ?
    N3 C7 . 1.444(3) ?
    N1 O2 . 1.224(3) ?
    C9 C8 . 1.377(4) ?
    C9 H9 . 0.9300 ?
    C8 C7 . 1.374(4) ?
    C8 H8 . 0.9300 ?
    O7 H13 . 0.89(5) ?
    O7 H14 . 0.78(5) ?
loop_
    _geom_angle_atom_site_label_1
    _geom_angle_atom_site_label_2
    _geom_angle_atom_site_label_3
    _geom_angle_site_symmetry_1
    _geom_angle_site_symmetry_3
    _geom_angle
    _geom_angle_publ_flag
    C4 O3 H1 . . 109.5 ?
    C12 C11 C10 . . 118.8(2) ?
    C12 C11 N4 . . 121.5(3) ?
    C10 C11 N4 . . 119.6(2) ?
    C10 O6 H7 . . 109.5 ?
    O3 C4 C3 . . 123.7(2) ?
    O3 C4 C5 . . 115.2(2) ?
    C3 C4 C5 . . 121.1(2) ?
    C6 C5 C4 . . 118.4(2) ?
    C6 C5 N2 . . 122.5(2) ?
    C4 C5 N2 . . 119.0(2) ?
    C11 C12 C7 . . 119.5(3) ?
    C11 C12 H12 . . 120.3 ?
    C7 C12 H12 . . 120.3 ?
    H15 O8 H16 . . 109(4) ?
    C1 C2 C3 . . 117.9(2) ?
    C1 C2 H2 . . 121.1 ?
    C3 C2 H2 . . 121.1 ?
    O6 C10 C9 . . 123.9(3) ?
    O6 C10 C11 . . 115.3(2) ?
    C9 C10 C11 . . 120.9(2) ?
    C11 N4 H11 . . 113(3) ?
    C11 N4 H10 . . 112(3) ?
    H11 N4 H10 . . 112(4) ?
    C5 N2 H5 . . 110(3) ?
    C5 N2 H4 . . 113(3) ?
    H5 N2 H4 . . 112(4) ?
    C6 C1 C2 . . 122.7(2) ?
    C6 C1 N1 . . 118.9(3) ?
    C2 C1 N1 . . 118.4(3) ?
    C1 C6 C5 . . 119.5(2) ?
    C1 C6 H6 . . 120.2 ?
    C5 C6 H6 . . 120.2 ?
    C4 C3 C2 . . 120.4(3) ?
    C4 C3 H3 . . 119.8 ?
    C2 C3 H3 . . 119.8 ?
    O4 N3 O5 . . 122.0(2) ?
    O4 N3 C7 . . 119.0(3) ?
    O5 N3 C7 . . 119.1(3) ?
    O1 N1 O2 . . 121.6(3) ?
    O1 N1 C1 . . 119.6(3) ?
    O2 N1 C1 . . 118.7(3) ?
    C8 C9 C10 . . 120.0(3) ?
    C8 C9 H9 . . 120.0 ?
    C10 C9 H9 . . 120.0 ?
    C7 C8 C9 . . 118.8(3) ?
    C7 C8 H8 . . 120.6 ?
    C9 C8 H8 . . 120.6 ?
    C8 C7 C12 . . 122.0(2) ?
    C8 C7 N3 . . 120.3(3) ?
    C12 C7 N3 . . 117.7(3) ?
    H13 O7 H14 . . 109(5) ?
loop_
    _geom_torsion_atom_site_label_1
    _geom_torsion_atom_site_label_2
    _geom_torsion_atom_site_label_3
    _geom_torsion_atom_site_label_4
    _geom_torsion_site_symmetry_1
    _geom_torsion_site_symmetry_2
    _geom_torsion_site_symmetry_3
    _geom_torsion_site_symmetry_4
    _geom_torsion
    _geom_torsion_publ_flag
    O3 C4 C5 C6 . . . . -178.9(2) ?
    C3 C4 C5 C6 . . . . 1.6(4) ?
    O3 C4 C5 N2 . . . . -3.1(4) ?
    C3 C4 C5 N2 . . . . 177.4(3) ?
    C10 C11 C12 C7 . . . . 0.6(4) ?
    N4 C11 C12 C7 . . . . -175.0(2) ?
    C12 C11 C10 O6 . . . . -178.8(2) ?
    N4 C11 C10 O6 . . . . -3.2(4) ?
    C12 C11 C10 C9 . . . . 0.8(4) ?
    N4 C11 C10 C9 . . . . 176.4(3) ?
    C3 C2 C1 C6 . . . . 0.8(4) ?
    C3 C2 C1 N1 . . . . -178.6(2) ?
    C2 C1 C6 C5 . . . . -0.9(4) ?
    N1 C1 C6 C5 . . . . 178.4(2) ?
    C4 C5 C6 C1 . . . . -0.3(4) ?
    N2 C5 C6 C1 . . . . -175.9(3) ?
    O3 C4 C3 C2 . . . . 178.7(2) ?
    C5 C4 C3 C2 . . . . -1.8(4) ?
    C1 C2 C3 C4 . . . . 0.6(4) ?
    C6 C1 N1 O1 . . . . -173.4(3) ?
    C2 C1 N1 O1 . . . . 6.0(4) ?
    C6 C1 N1 O2 . . . . 5.2(4) ?
    C2 C1 N1 O2 . . . . -175.4(3) ?
    O6 C10 C9 C8 . . . . 177.8(2) ?
    C11 C10 C9 C8 . . . . -1.7(4) ?
    C10 C9 C8 C7 . . . . 1.3(4) ?
    C9 C8 C7 C12 . . . . 0.0(4) ?
    C9 C8 C7 N3 . . . . -179.0(2) ?
    C11 C12 C7 C8 . . . . -1.0(4) ?
    C11 C12 C7 N3 . . . . 178.0(2) ?
    O4 N3 C7 C8 . . . . 12.1(4) ?
    O5 N3 C7 C8 . . . . -168.4(3) ?
    O4 N3 C7 C12 . . . . -166.9(3) ?
    O5 N3 C7 C12 . . . . 12.5(4) ?
loop_
    _geom_hbond_atom_site_label_D
    _geom_hbond_atom_site_label_H
    _geom_hbond_atom_site_label_A
    _geom_hbond_site_symmetry_A
    _geom_hbond_distance_DH
    _geom_hbond_distance_HA
    _geom_hbond_distance_DA
    _geom_hbond_angle_DHA
    N2 H4 O2 4_575 0.89(5) 2.51(5) 3.382(3) 165(4)
    N2 H5 O3 3_665 0.89(5) 2.47(5) 3.317(3) 159(4)
    N4 H10 O4 4_676 0.92(5) 2.18(5) 3.062(3) 159(4)
    N4 H11 O6 3_666 0.88(5) 2.28(5) 3.064(3) 147(4)
    O7 H13 N2 3_665 0.89(5) 2.00(5) 2.877(4) 172(5)
    O7 H14 O8 1_455 0.78(5) 2.43(5) 3.166(4) 158(5)
    O8 H15 O2 2_645 0.80(5) 2.55(5) 3.102(3) 127(4)
    O8 H15 O5 2_645 0.80(5) 2.35(5) 3.038(3) 144(5)
    O8 H16 N4 3_666 0.96(5) 1.88(5) 2.821(4) 164(4)
    C6 H6 O1 4_575 0.93 2.47 3.304(4) 150.0
    C12 H12 O4 4_676 0.93 2.54 3.254(4) 133.3
    O3 H1 O8 . 0.82 1.85 2.657(3) 168.8
    O6 H7 O7 . 0.82 1.81 2.619(4) 168.3
data_global
_journal_date_recd_electronic     2010-08-28
_journal_date_accepted     2010-09-02
_journal_name_full     'Acta Crystallographica, Section E'
_journal_year     2010
_journal_volume     66
_journal_issue     10
_journal_page_first     o2544
_journal_page_last     o2544
_journal_paper_category     QO
_journal_coeditor_code     BT5342
_publ_contact_author_name     'Hasan Tanak'
_publ_contact_author_address
;
Department of Physics
Ondokuz Mayis University
TR-55139
Samsun
Turkey
;
_publ_contact_author_email     'htanak@omu.edu.tr'
_publ_contact_author_fax     ?
_publ_contact_author_phone     '++90(362) 3121919 ext 5279'
_publ_section_title
;
2-Amino-4-nitrophenol monohydrate
;
loop_
    _publ_author_name
    _publ_author_address
    'Tanak, Hasan'
;
    Department of Physics
    Faculty of Arts & Science
    Ondokuz May\?is University
    TR-55139 Kurupelit-Samsun
    Turkey
;
    'Er\,sahin, Ferda'
;    Department of Chemistry
     Faculty of Arts & Science
     Ondokuz May\?is University
     55139 Samsun
     Turkey
;
    'Yavuz, Metin'
;
    Department of Physics
    Faculty of Arts & Science
    Ondokuz May\?is University
    TR-55139 Kurupelit-Samsun
    Turkey
;
    'B\"uy\"ukg\"ung\"or, Orhan'
;
    Department of Physics
    Faculty of Arts & Science
    Ondokuz May\?is University
    TR-55139 Kurupelit-Samsun
    Turkey
;
