# Supplementary material for: 2-Amino-4-nitro­phenol monohydrate
Source: Acta Crystallogr Sect E Struct Rep Online. 2010 Sep 11;66(Pt 10):o2544. doi: 10.1107/S1600536810035415 (PMC2983309; doi:10.1107/S1600536810035415)
Supplement: Supplementary file 2 [file e-66-o2544-Isup2.hkl]

#
# h,k,l, Fc-squared, Fo-squared, sigma(Fo-squared) and status flag
#
data_I
_shelx_title ' tanak12 in P 21/n'
_shelx_refln_list_code          4
_shelx_F_calc_maximum      278.65
_exptl_crystal_F_000       720.00
_reflns_d_resolution_high  0.8108
 
loop_
 _symmetry_equiv_pos_as_xyz
 'x, y, z'
 '-x+1/2, y+1/2, -z+1/2'
 '-x, -y, -z'
 'x-1/2, -y-1/2, z-1/2'
 
_cell_length_a     7.5390
_cell_length_b    21.4360
_cell_length_c     9.7140
_cell_angle_alpha  90.000
_cell_angle_beta   99.328
_cell_angle_gamma  90.000
 
_shelx_F_squared_multiplier     1.000
 
loop_
 _refln_index_h
 _refln_index_k
 _refln_index_l
 _refln_F_squared_calc
 _refln_F_squared_meas
 _refln_F_squared_sigma
 _refln_observed_status
   8   0   0        8.82        5.05     11.28 o
   1   1   0      600.18      557.80     20.59 o
   5   1   0      251.48      235.63     12.53 o
   6   1   0        8.80       -4.33     11.01 o
   7   1   0        8.57        7.53      6.38 o
   8   1   0        0.08       -2.88      6.79 o
   9   1   0        1.66        2.16      9.08 o
   0   2   0     2334.96     2334.13     45.44 o
   1   2   0      539.64      540.82     10.25 o
   2   2   0     6150.12     5964.03     42.16 o
   3   2   0      473.75      454.56     15.11 o
   4   2   0       70.14       59.21     11.21 o
   5   2   0      110.85      110.82     12.79 o
   6   2   0      180.20      196.29     12.26 o
   7   2   0       47.53       40.67      8.21 o
   8   2   0        3.14        2.86      6.00 o
   9   2   0        1.41        5.73      6.43 o
   1   3   0      397.39      377.92      9.75 o
   2   3   0      319.90      316.93      9.00 o
   3   3   0      307.48      272.19      9.17 o
   4   3   0       10.14       16.69      7.11 o
   5   3   0      360.99      370.00     10.29 o
   6   3   0        1.83        2.17      6.88 o
   7   3   0        0.19        3.60      6.68 o
   8   3   0       12.35        3.62     10.19 o
   9   3   0        1.31       10.47      6.45 o
   0   4   0      111.04       77.85     14.00 o
   1   4   0       17.16       20.07      7.90 o
   2   4   0      465.44      466.35     10.37 o
   3   4   0     1035.72     1066.78     13.43 o
   4   4   0      295.03      291.51      9.97 o
   5   4   0        7.61        6.39      7.55 o
   6   4   0      166.01      173.10      8.99 o
   7   4   0       20.75       15.55     13.41 o
   8   4   0       10.90        8.54      8.49 o
   9   4   0        0.35       12.92      5.77 o
   1   5   0     3057.09     3148.52     29.15 o
   2   5   0     2186.19     2129.95     30.45 o
   3   5   0     1305.78     1239.42     13.41 o
   4   5   0      353.68      342.54     13.75 o
   5   5   0        0.09        4.41     12.03 o
   6   5   0       64.52       67.73      8.88 o
   7   5   0        1.11        6.85      8.42 o
   8   5   0       28.76       20.84      7.61 o
   9   5   0        4.96       16.64      6.69 o
   0   6   0     2232.18     2018.88     31.07 o
   1   6   0     1363.12     1312.66     22.19 o
   2   6   0      984.03      980.77     18.05 o
   3   6   0      616.85      626.32     13.31 o
   4   6   0       31.12       38.09      8.42 o
   5   6   0      118.89      123.13      7.87 o
   6   6   0       11.36       15.14      9.74 o
   7   6   0       10.70       15.12      5.96 o
   8   6   0        0.21       -2.05      6.44 o
   1   7   0     1286.24     1166.88     16.21 o
   2   7   0     2761.02     2908.15     50.84 o
   3   7   0      127.94      113.63      8.04 o
   4   7   0      762.71      759.04     10.13 o
   5   7   0       84.56       64.09      9.62 o
   6   7   0       59.58       63.71      7.67 o
   7   7   0       15.60       30.38      8.80 o
   8   7   0        3.60       18.40      8.95 o
   0   8   0       97.31       73.72     12.51 o
   1   8   0      694.01      756.25     10.80 o
   2   8   0      164.89      176.59      7.64 o
   3   8   0       11.61       13.43      6.14 o
   4   8   0      100.87      111.14      7.96 o
   5   8   0        3.27       -0.42      8.78 o
   6   8   0        1.76        4.28      7.76 o
   7   8   0        0.43       -4.19      7.28 o
   8   8   0       10.77       21.05      7.45 o
   1   9   0     1102.53     1160.78     16.52 o
   2   9   0       13.97        5.84      6.69 o
   3   9   0     1859.96     1960.09     35.92 o
   4   9   0        6.75       13.05      5.11 o
   5   9   0       21.96       38.94      8.28 o
   6   9   0       16.29       12.75      9.16 o
   7   9   0       38.79       33.43      7.22 o
   8   9   0       14.04       25.58      9.35 o
   0  10   0     8429.26     8226.91     51.09 o
   1  10   0      417.16      418.25     13.16 o
   2  10   0       87.57       94.98      7.93 o
   3  10   0        4.80        8.62      6.90 o
   4  10   0      130.22      125.12      6.30 o
   5  10   0        0.05       -2.26      6.88 o
   6  10   0        4.31       10.89      9.32 o
   7  10   0        0.10        9.18      6.91 o
   8  10   0        7.22        4.27      6.85 o
   1  11   0      913.46      869.85     12.61 o
   2  11   0       39.98       33.15      7.18 o
   3  11   0       29.72       41.25      6.17 o
   4  11   0      204.59      226.34     14.44 o
   5  11   0        7.77       17.65     11.34 o
   6  11   0        0.05       -1.85      7.83 o
   7  11   0        3.72        5.66      9.52 o
   8  11   0        0.58       -1.02      9.25 o
   0  12   0      566.11      562.12     13.02 o
   1  12   0      693.43      704.06     14.19 o
   2  12   0      157.09      163.18      7.37 o
   3  12   0      381.09      371.88      7.87 o
   4  12   0       68.87       75.62      6.53 o
   5  12   0        2.89       16.65      9.41 o
   6  12   0       55.07       54.36      9.56 o
   7  12   0        1.94        6.97      9.23 o
   8  12   0        0.09        3.14      7.70 o
   1  13   0        5.46       15.01      6.68 o
   2  13   0      170.97      156.54      7.19 o
   3  13   0       28.16       31.31      6.16 o
   4  13   0        1.18        4.04      8.86 o
   5  13   0        3.97       14.12      8.38 o
   6  13   0       34.87       51.75      9.56 o
   7  13   0        9.76        2.41      7.01 o
   0  14   0      666.91      604.54     11.76 o
   1  14   0      858.60      808.06     14.16 o
   2  14   0       45.00       53.22      5.98 o
   3  14   0      156.16      149.80      6.10 o
   4  14   0      108.76      105.81      5.50 o
   5  14   0        0.13       11.40      6.68 o
   6  14   0       58.56       58.59     19.18 o
   7  14   0        9.56        0.40     15.05 o
   1  15   0        2.09       -0.89      7.72 o
   2  15   0        4.89        7.72      8.13 o
   3  15   0       36.61       28.63      6.87 o
   4  15   0      160.00      169.54      5.76 o
   5  15   0       16.51       16.78      6.35 o
   6  15   0        7.43      -10.40      9.88 o
   7  15   0        7.65       20.76      8.37 o
   0  16   0      106.18      108.61     11.27 o
   1  16   0      233.88      214.75      8.06 o
   2  16   0        3.11        5.34      7.13 o
   3  16   0      116.00      118.82      6.94 o
   4  16   0       48.38       59.71      5.50 o
   5  16   0      134.92      139.64      8.99 o
   6  16   0       30.71       33.07      8.82 o
   7  16   0        0.46        0.82      8.31 o
   1  17   0       75.67       65.90      6.84 o
   2  17   0       13.54       21.34      5.89 o
   3  17   0       27.89       26.08      5.18 o
   4  17   0        0.12        4.16      5.66 o
   5  17   0        1.25        0.47      6.57 o
   6  17   0       65.10       63.22     10.30 o
   7  17   0       39.00       37.44     10.81 o
   0  18   0     1238.10     1260.66     28.29 o
   1  18   0        0.08        1.95      6.69 o
   2  18   0      127.61      125.69      6.79 o
   3  18   0       14.21       23.57      5.96 o
   4  18   0       17.15       22.21      4.75 o
   5  18   0       25.33       19.63      7.73 o
   6  18   0       30.77       32.14      7.57 o
   1  19   0        1.63        6.20      6.71 o
   2  19   0      122.15      120.70      8.41 o
   3  19   0       41.33       43.65      8.44 o
   4  19   0        2.64        9.18      6.73 o
   5  19   0        7.24       19.43      7.92 o
   6  19   0        9.63       23.64     10.75 o
   0  20   0        0.38       -0.13      8.65 o
   1  20   0      175.32      181.61      7.55 o
   2  20   0       53.42       58.07      5.95 o
   3  20   0        0.85        9.51      5.58 o
   4  20   0       50.11       52.24      6.67 o
   5  20   0        1.51       -8.17      7.54 o
   6  20   0       10.79       10.66      9.06 o
   1  21   0        1.10        2.68      5.67 o
   2  21   0      148.18      138.41      6.92 o
   3  21   0        7.14       10.88      6.74 o
   4  21   0        0.02       -2.26      6.08 o
   5  21   0        5.75        9.97      6.20 o
   0  22   0       32.18       40.82      9.64 o
   1  22   0       68.12       60.43      5.75 o
   2  22   0       75.88       80.51      6.40 o
   3  22   0        0.06        0.00      5.83 o
   4  22   0        2.08       14.03      6.94 o
   5  22   0        2.20       10.82      6.17 o
   1  23   0        4.00       15.10      6.99 o
   2  23   0        0.36       11.20      6.02 o
   3  23   0        0.15       -2.08      5.90 o
   4  23   0       15.66       13.50      5.89 o
   0  24   0       53.39       64.74     10.11 o
   1  24   0        0.78        4.15      6.47 o
   2  24   0       17.37       18.26      6.96 o
   3  24   0        0.67        3.85      7.07 o
   1  25   0        2.14        8.75      6.09 o
   2  25   0        1.50       -2.38      6.53 o
   0  26   0        0.07       -2.34      9.21 o
   1  26   0       12.14       15.11      7.22 o
  -9   0   1        0.36       -8.13      8.33 o
  -7   0   1       15.31       25.57      7.60 o
  -5   0   1       16.14       17.83      7.87 o
  -3   0   1     1386.67     1322.85     17.80 o
  -1   0   1       20.23       89.71     10.47 o
   1   0   1      404.84      387.43     22.50 o
   7   0   1        0.14      -11.87      8.59 o
   9   0   1       14.73       17.27      9.56 o
  -9   1   1        0.00        1.19      5.60 o
  -8   1   1        6.77        5.22      8.00 o
  -7   1   1       17.03       19.61      6.35 o
  -6   1   1       21.03       25.07      8.03 o
  -5   1   1       82.73       72.59     11.28 o
  -4   1   1      126.68      120.48     11.54 o
  -3   1   1     2516.66     2441.67     24.57 o
  -2   1   1     5236.76     5393.38     39.29 o
  -1   1   1        1.59        4.22     11.26 o
   0   1   1      213.83      204.51     17.95 o
   1   1   1      823.68      828.51     16.45 o
   2   1   1      190.90      180.20     15.22 o
   5   1   1      330.27      324.17     11.81 o
   6   1   1        9.07       22.16     12.52 o
   7   1   1       16.10       19.17      6.98 o
   8   1   1       10.84       18.76      5.71 o
   9   1   1        2.40        0.54      5.97 o
  -9   2   1        5.96        0.91      5.56 o
  -8   2   1        8.67        9.01      5.91 o
  -7   2   1        0.19        5.94      9.77 o
  -6   2   1       42.40       43.73     10.75 o
  -5   2   1        6.33       10.16     10.75 o
  -4   2   1       41.28       49.04      7.93 o
  -3   2   1     1612.64     1588.89     19.53 o
  -2   2   1    12874.53    13201.22     65.22 o
  -1   2   1       79.48       67.51      9.63 o
   0   2   1     5219.87     4838.04     78.84 o
   1   2   1     4727.08     4863.10    142.46 o
   2   2   1      262.57      254.17     21.53 o
   3   2   1      222.86      206.74     15.88 o
   4   2   1       16.59       29.96     12.72 o
   5   2   1        4.90        2.56      9.24 o
   6   2   1       73.96       67.65      6.81 o
   7   2   1        0.05        7.92      8.48 o
   8   2   1        0.19       17.99      7.01 o
  -9   3   1        0.32       -1.00      5.13 o
  -8   3   1       27.81       29.70      5.83 o
  -7   3   1       58.70       65.31      7.03 o
  -6   3   1       31.68       36.78     11.01 o
  -5   3   1       88.24       93.90      8.92 o
  -4   3   1       68.07       74.75      8.33 o
  -3   3   1      233.49      253.47     10.76 o
  -2   3   1     4175.40     4302.41     24.17 o
  -1   3   1     1699.69     1684.63     29.43 o
   0   3   1     1491.29     1391.66     25.51 o
   1   3   1     3564.46     3790.79     25.85 o
   2   3   1        3.42        8.94     10.28 o
   3   3   1      296.83      297.65      9.81 o
   4   3   1       44.38       61.50      9.70 o
   5   3   1       21.19       27.29      7.47 o
   6   3   1        5.96       12.75      6.88 o
   7   3   1       78.67       94.79      8.67 o
   8   3   1        0.02        3.46      8.89 o
  -9   4   1       12.61       14.49      5.62 o
  -8   4   1        3.65        7.05      5.08 o
  -7   4   1        0.24        1.68      6.63 o
  -6   4   1        1.51        1.41      8.10 o
  -5   4   1      284.18      314.76     13.32 o
  -4   4   1      168.18      160.23      8.92 o
  -3   4   1     1380.98     1434.05     30.11 o
  -2   4   1      798.95      774.41     12.15 o
  -1   4   1        8.05        5.44      9.50 o
   0   4   1      264.59      257.60     11.41 o
   1   4   1     3014.97     3052.59     49.19 o
   2   4   1       14.28       10.70      9.10 o
   3   4   1      392.57      401.60     11.59 o
   4   4   1        0.21        1.97      6.15 o
   5   4   1        6.00       -0.50      7.70 o
   6   4   1       47.11       52.17      6.43 o
   7   4   1        4.68        9.71      6.05 o
   8   4   1        1.03        6.94      7.19 o
  -9   5   1        0.02        5.92      5.38 o
  -8   5   1        0.02       10.09      8.63 o
  -7   5   1       47.03       52.12      6.87 o
  -6   5   1       14.95       13.99      6.83 o
  -5   5   1        8.28       20.16     14.65 o
  -4   5   1        0.01        7.59      5.91 o
  -3   5   1      594.75      606.14      8.20 o
  -2   5   1     2108.78     2147.79     40.74 o
  -1   5   1       96.71      101.68      9.67 o
   0   5   1       15.51       11.27     11.86 o
   1   5   1      178.73      170.58     10.20 o
   2   5   1      272.85      256.67     10.17 o
   3   5   1     1418.90     1491.74     26.77 o
   4   5   1       47.61       50.02      9.00 o
   5   5   1       13.58       25.63      7.89 o
   6   5   1       26.30       27.97      7.22 o
   7   5   1       22.83       25.29      8.59 o
   8   5   1        0.65        6.68      8.66 o
  -9   6   1        2.77        2.82      5.93 o
  -8   6   1       25.94       21.04      7.39 o
  -7   6   1       31.63       21.77     11.21 o
  -6   6   1       30.12       30.56      7.10 o
  -5   6   1      158.13      160.79      7.14 o
  -4   6   1      574.72      559.89     13.53 o
  -3   6   1       20.68       21.14      6.26 o
  -2   6   1      161.02      166.01      7.76 o
  -1   6   1     1450.55     1466.48     24.81 o
   0   6   1      493.60      461.02     13.01 o
   1   6   1      285.12      260.66     10.24 o
   2   6   1     1898.59     1938.87     42.93 o
   3   6   1       52.69       57.03      8.48 o
   4   6   1      160.37      167.57     13.22 o
   5   6   1      673.23      711.30     29.25 o
   6   6   1       95.93       90.18      9.10 o
   7   6   1       18.79       35.60     12.92 o
   8   6   1        2.15       -6.93      7.32 o
  -8   7   1        5.38       15.75      9.41 o
  -7   7   1        0.02       10.64     16.45 o
  -6   7   1       54.90       48.87      7.17 o
  -5   7   1      123.33      124.81      9.70 o
  -4   7   1        0.71       -3.02      6.23 o
  -3   7   1      146.85      146.97      6.37 o
  -2   7   1      129.51      105.99      7.76 o
  -1   7   1     2350.55     2308.74     43.89 o
   0   7   1     1388.12     1278.85     18.28 o
   1   7   1      892.45      876.90     18.37 o
   2   7   1      117.38      116.26      7.47 o
   3   7   1      784.07      854.40     20.39 o
   4   7   1      500.57      542.21     19.23 o
   5   7   1        6.89       15.24      8.09 o
   6   7   1        0.39       22.12      7.55 o
   7   7   1        2.18       -6.03      8.78 o
   8   7   1       30.49       25.09     10.98 o
  -8   8   1        1.79        1.42      9.12 o
  -7   8   1        7.15        6.27      8.49 o
  -6   8   1        3.54        4.38      7.09 o
  -5   8   1       11.94       20.28      6.93 o
  -4   8   1       77.32       70.24      7.65 o
  -3   8   1       86.44       81.52      7.08 o
  -2   8   1      186.37      178.08      7.34 o
  -1   8   1     4471.24     4405.44     66.11 o
   0   8   1     2964.16     2789.12     20.58 o
   1   8   1       52.38       61.75      7.79 o
   2   8   1     1154.81     1237.65     41.19 o
   3   8   1      131.10      148.73      7.03 o
   4   8   1       20.34       30.22      7.37 o
   5   8   1        1.06       17.83      7.87 o
   6   8   1        0.89       18.24      8.20 o
   7   8   1       32.18       34.52     11.01 o
   8   8   1       28.35       20.80      7.57 o
  -8   9   1        0.22        6.78      7.60 o
  -7   9   1        9.78       -0.04      7.47 o
  -6   9   1       38.06       36.30      7.34 o
  -5   9   1        8.65        9.16      7.11 o
  -4   9   1      713.23      773.48      9.10 o
  -3   9   1      173.46      163.20      8.30 o
  -2   9   1      255.17      250.96      7.83 o
  -1   9   1      962.16      923.69     23.84 o
   0   9   1      788.35      732.61      9.95 o
   1   9   1      154.60      147.84      7.88 o
   2   9   1     1718.16     1822.83     57.28 o
   3   9   1      202.46      222.44      9.36 o
   4   9   1       11.68        3.77      8.78 o
   5   9   1       40.81       47.82      9.50 o
   6   9   1       30.07       35.58      6.71 o
   7   9   1        0.54       -2.59     14.00 o
   8   9   1        0.23       21.71      9.43 o
  -8  10   1        0.28        7.61      7.30 o
  -7  10   1        1.05        5.19     13.14 o
  -6  10   1        0.93       -0.70      9.07 o
  -5  10   1       58.93       56.37      6.00 o
  -4  10   1      111.07      114.56      7.26 o
  -3  10   1      507.18      490.82     15.47 o
  -2  10   1       14.49       10.87      6.32 o
  -1  10   1      663.53      693.53     16.69 o
   0  10   1      165.99      169.65      8.63 o
   1  10   1       84.96       95.99      7.64 o
   2  10   1      436.22      479.66      9.78 o
   3  10   1      778.95      785.18     17.21 o
   4  10   1       13.49       18.76      8.51 o
   5  10   1        1.93       22.32      7.31 o
   6  10   1        9.82       15.75      7.55 o
   7  10   1       42.31       53.35      7.51 o
   8  10   1       42.92       27.26      7.11 o
  -8  11   1        0.02        3.67      9.39 o
  -7  11   1        5.43        4.17      7.20 o
  -6  11   1        8.99       17.59      9.33 o
  -5  11   1      168.62      180.42      7.05 o
  -4  11   1       39.50       36.91      6.44 o
  -3  11   1     1303.49     1317.42     18.49 o
  -2  11   1      260.54      259.56      6.94 o
  -1  11   1      129.22      132.03      7.66 o
   0  11   1      351.62      345.06      9.05 o
   1  11   1     1664.10     1711.31     33.26 o
   2  11   1      340.07      316.92      8.30 o
   3  11   1       77.96       93.82      6.80 o
   4  11   1        2.52       -1.48      7.29 o
   5  11   1        5.43       14.98      9.53 o
   6  11   1       31.84       37.69      7.59 o
   7  11   1        3.99        6.95     10.10 o
   8  11   1       10.43       17.43      7.91 o
  -8  12   1        0.10       -0.26      6.97 o
  -7  12   1        1.44       -1.53      7.89 o
  -6  12   1        0.92        9.75      7.64 o
  -5  12   1       74.58       79.16      6.45 o
  -4  12   1      250.74      257.81      7.74 o
  -3  12   1        2.29       12.28      5.95 o
  -2  12   1      895.52      874.80     19.53 o
  -1  12   1      914.49      977.07     20.78 o
   0  12   1       28.98       39.86      7.81 o
   1  12   1      523.82      506.17     11.66 o
   2  12   1      286.19      290.99      7.48 o
   3  12   1       84.89       95.05      6.85 o
   4  12   1      190.84      199.33     10.35 o
   5  12   1        6.84       19.29      6.55 o
   6  12   1        0.74        5.15      9.13 o
   7  12   1        7.78        8.26      9.58 o
   8  12   1        3.81        0.00      8.60 o
  -8  13   1        5.87       -7.67      9.95 o
  -7  13   1       65.07       55.18     10.52 o
  -6  13   1       26.32       25.19      6.61 o
  -5  13   1      113.95      120.97      9.98 o
  -4  13   1        4.68        8.87      6.49 o
  -3  13   1       19.65       19.94      6.09 o
  -2  13   1        2.58        8.77      6.69 o
  -1  13   1      199.42      189.38      7.20 o
   0  13   1        1.29        7.83      7.17 o
   1  13   1       93.76       92.46      7.49 o
   2  13   1      261.62      259.96      9.74 o
   3  13   1       33.67       31.31      6.83 o
   4  13   1        9.06        9.73      6.32 o
   5  13   1       34.66       37.53     17.01 o
   6  13   1        0.64       -2.95      8.22 o
   7  13   1        0.58        0.63      9.88 o
  -7  14   1        0.11       24.99      9.60 o
  -6  14   1       52.14       30.64      7.57 o
  -5  14   1       92.61      104.66      7.83 o
  -4  14   1       46.93       39.63      6.25 o
  -3  14   1       66.11       76.11      6.09 o
  -2  14   1        0.11        2.76      6.87 o
  -1  14   1      167.84      163.68      7.54 o
   0  14   1       62.17       72.92      7.35 o
   1  14   1       97.16      105.79      8.24 o
   2  14   1       14.43        8.81      6.99 o
   3  14   1       34.79       44.51      6.69 o
   4  14   1       12.72       18.82      7.83 o
   5  14   1       16.09       18.65      7.19 o
   6  14   1        2.72        4.51     14.09 o
   7  14   1        0.92       13.62      7.15 o
  -7  15   1       28.73       31.38      8.36 o
  -6  15   1      133.13      143.19     10.05 o
  -5  15   1       23.16       38.94      5.68 o
  -4  15   1       27.59       34.28      6.72 o
  -3  15   1       54.19       54.64      6.20 o
  -2  15   1      281.44      278.36     11.30 o
  -1  15   1       25.18       26.14      6.98 o
   0  15   1       31.06       55.01      8.26 o
   1  15   1        7.26       12.76      8.04 o
   2  15   1       14.24       12.71      6.98 o
   3  15   1      405.47      386.86      8.94 o
   4  15   1      206.44      210.30     10.96 o
   5  15   1       18.63       30.42     10.25 o
   6  15   1        3.21        5.31      7.26 o
   7  15   1       54.24       49.60      7.51 o
  -7  16   1       18.46       24.46      8.65 o
  -6  16   1       47.25       42.17     10.11 o
  -5  16   1       13.16       15.55      5.74 o
  -4  16   1       84.54       96.61      9.85 o
  -3  16   1      180.03      174.77      6.37 o
  -2  16   1       79.77       93.64      7.47 o
  -1  16   1        1.80        4.63      7.38 o
   0  16   1       49.39       50.58      6.75 o
   1  16   1      116.31      120.44      7.68 o
   2  16   1       18.58       17.62      6.88 o
   3  16   1       35.69       33.69      6.73 o
   4  16   1      305.72      298.91      6.85 o
   5  16   1      428.39      432.01     41.17 o
   6  16   1      119.09      121.60      7.73 o
   7  16   1        4.05       13.69     10.66 o
  -7  17   1       10.23       21.68      8.59 o
  -6  17   1       13.37       10.24      6.78 o
  -5  17   1        2.13       11.44      7.39 o
  -4  17   1       24.95       33.66      6.78 o
  -3  17   1        0.74        4.38      6.27 o
  -2  17   1       80.53       92.32      6.81 o
  -1  17   1      247.98      241.14      7.52 o
   0  17   1      117.33      106.47      7.39 o
   1  17   1      123.53      108.83      8.15 o
   2  17   1      522.35      534.16     13.32 o
   3  17   1      140.31      136.19      7.14 o
   4  17   1      258.37      258.25     12.74 o
   5  17   1        4.57       14.04     10.21 o
   6  17   1        4.01       11.33      8.32 o
  -6  18   1       13.38       18.54      7.71 o
  -5  18   1        7.05        7.99      5.89 o
  -4  18   1        1.81       -0.91      6.88 o
  -3  18   1       54.29       63.27      6.36 o
  -2  18   1       50.40       40.49      6.62 o
  -1  18   1     1984.72     1853.17     32.77 o
   0  18   1      187.43      180.15      7.16 o
   1  18   1       41.22       44.63      6.83 o
   2  18   1        2.08        7.92      5.88 o
   3  18   1       24.64       35.34      5.49 o
   4  18   1       28.08       29.45      5.84 o
   5  18   1        3.48        9.55      9.03 o
   6  18   1       11.62       17.70      7.99 o
  -6  19   1        2.08        6.99      5.94 o
  -5  19   1        0.07        0.74      7.65 o
  -4  19   1        8.86       15.96      5.83 o
  -3  19   1       64.18       69.66      6.39 o
  -2  19   1       21.19       24.19      5.75 o
  -1  19   1       96.77      104.71      6.97 o
   0  19   1      128.56      113.70      7.66 o
   1  19   1      133.81      134.72      6.97 o
   2  19   1       57.86       69.70      7.06 o
   3  19   1        7.28        4.60      5.72 o
   4  19   1        0.15        0.02      5.40 o
   5  19   1        1.26       16.16     13.44 o
   6  19   1       15.42       14.19      9.12 o
  -6  20   1        0.06       -1.40      8.20 o
  -5  20   1        0.32        5.45      7.82 o
  -4  20   1        7.43        7.26      6.76 o
  -3  20   1      282.74      298.55     11.79 o
  -2  20   1      144.29      139.10      6.06 o
  -1  20   1       42.92       39.54      6.90 o
   0  20   1      291.62      291.99     12.45 o
   1  20   1      125.01      126.70      6.90 o
   2  20   1        2.84       12.80      6.97 o
   3  20   1        5.22       13.78      5.91 o
   4  20   1        1.15       12.75      5.61 o
   5  20   1        0.68       14.72     10.36 o
  -5  21   1        2.63        7.30      6.35 o
  -4  21   1       64.56       71.23      5.91 o
  -3  21   1       18.57       10.78      6.23 o
  -2  21   1       78.13       83.33      6.50 o
  -1  21   1        0.36       10.10      6.96 o
   0  21   1       13.38       18.41      5.84 o
   1  21   1        0.13        1.89      5.61 o
   2  21   1       73.34       89.66     10.84 o
   3  21   1        0.00       19.38      6.74 o
   4  21   1       10.50       11.76      5.64 o
   5  21   1        0.62       -2.46      6.61 o
  -5  22   1        6.41        9.54      6.72 o
  -4  22   1        0.02        8.03      6.16 o
  -3  22   1        7.79       11.30      5.14 o
  -2  22   1        0.02        4.11      5.20 o
  -1  22   1        0.02       11.39      7.80 o
   0  22   1       85.70       75.61      6.55 o
   1  22   1       12.33       20.58      6.87 o
   2  22   1        8.52       12.43      5.22 o
   3  22   1        2.05       10.80      6.69 o
   4  22   1        7.17        5.86      5.08 o
  -4  23   1        0.76        0.24      6.19 o
  -3  23   1        6.82       14.70      6.83 o
  -2  23   1        3.79       12.51      5.87 o
  -1  23   1        1.52        2.78      5.64 o
   0  23   1        0.02        2.17      7.62 o
   1  23   1        0.06        7.47      6.99 o
   2  23   1       17.07       20.41      6.35 o
   3  23   1        0.10        4.74      6.25 o
   4  23   1        0.25        2.33      6.04 o
  -3  24   1        2.34       -4.90      6.28 o
  -2  24   1        0.84        5.02      5.81 o
  -1  24   1       10.20       15.25      5.09 o
   0  24   1        0.28        7.17      5.99 o
   1  24   1        0.03        3.04      6.35 o
   2  24   1        5.43       10.31      5.78 o
   3  24   1        8.48        1.50      6.28 o
  -3  25   1        0.85        1.66      6.22 o
  -2  25   1        1.35        7.66      6.49 o
  -1  25   1        0.11        6.88      5.51 o
   0  25   1        7.18        3.25      5.75 o
   1  25   1        0.31        3.38      7.00 o
   2  25   1        0.15        1.26      6.35 o
  -1  26   1        0.37       -6.26      5.77 o
   0  26   1       21.76       20.35      7.12 o
   1  26   1       10.95       11.78      6.42 o
  -8   0   2       18.38       22.62      8.59 o
  -6   0   2        0.03        0.07     10.88 o
  -4   0   2       16.63       20.78      8.46 o
  -2   0   2    77648.00    86133.24   1747.10 o
   0   0   2    15835.00    15143.56     77.75 o
   2   0   2      465.15      455.37     20.63 o
   4   0   2       34.17       44.78     13.24 o
   6   0   2        6.38       16.91      9.31 o
   8   0   2       34.84       27.80      6.42 o
  -9   1   2        1.93        1.40      7.18 o
  -8   1   2        3.66        8.43      5.58 o
  -7   1   2       59.12       75.54      6.44 o
  -6   1   2       21.98       17.01      6.56 o
  -5   1   2        2.16       -5.06      6.62 o
  -4   1   2     2429.13     2339.80     29.02 o
  -3   1   2     1238.51     1248.51     18.08 o
  -2   1   2    32987.70    25121.79   2176.96 o
  -1   1   2     5692.32     5808.62     48.05 o
   0   1   2     3213.89     2957.98     29.08 o
   1   1   2      239.61      263.60     13.93 o
   2   1   2      462.32      448.66     13.00 o
   3   1   2      723.62      753.82     18.99 o
   4   1   2     1273.08     1312.52     17.30 o
   5   1   2       10.27        5.59      9.08 o
   6   1   2       58.42       64.51      7.81 o
   7   1   2       23.89       15.65      7.29 o
   8   1   2       42.90       46.70      6.65 o
  -9   2   2       12.09       15.10      5.58 o
  -8   2   2        7.93       12.05     11.73 o
  -7   2   2       17.24       17.57      7.79 o
  -6   2   2        9.66       14.51      6.39 o
  -5   2   2       25.03       24.05      6.72 o
  -4   2   2     4785.18     4417.10    354.00 o
  -3   2   2      693.84      673.53     18.14 o
  -2   2   2     1303.14     1263.16     17.33 o
  -1   2   2       64.29       55.28     10.68 o
   0   2   2      197.65      198.09     15.24 o
   1   2   2     2930.43     2922.94     59.47 o
   2   2   2      416.22      416.50     14.25 o
   3   2   2       23.50       22.55     15.93 o
   4   2   2      835.27      871.74     18.79 o
   5   2   2       23.38       27.34     14.42 o
   6   2   2       12.19       14.16      9.37 o
   7   2   2        3.51       11.25      8.78 o
   8   2   2       17.54       18.58      7.38 o
  -9   3   2        0.08        3.11      5.59 o
  -8   3   2        0.05        5.74      6.82 o
  -7   3   2       12.22       15.92     10.52 o
  -6   3   2        0.53        1.11      7.15 o
  -5   3   2       39.28       33.77     11.67 o
  -4   3   2     1766.35     1782.95     19.31 o
  -3   3   2        7.32        2.74      6.82 o
  -2   3   2     2389.11     2370.89     18.48 o
  -1   3   2       13.35       14.60     10.80 o
   0   3   2      299.01      278.64     14.26 o
   1   3   2     1657.28     1742.80     22.45 o
   2   3   2       12.29       21.95      9.21 o
   3   3   2      191.55      197.97     16.40 o
   4   3   2      277.42      288.20     16.40 o
   5   3   2        4.94       15.67     13.96 o
   6   3   2       84.17       89.81     12.33 o
   7   3   2        0.02        0.90      5.01 o
   8   3   2        1.34        6.97      7.38 o
  -9   4   2        5.57        3.51      6.47 o
  -8   4   2        8.61       16.71      6.87 o
  -7   4   2       11.80       15.02      7.81 o
  -6   4   2        0.04       -2.88     10.29 o
  -5   4   2       53.48       34.75     11.34 o
  -4   4   2      414.19      401.94     10.63 o
  -3   4   2      282.52      286.35     10.11 o
  -2   4   2       48.04       51.84     10.71 o
  -1   4   2      239.92      231.16      9.71 o
   0   4   2     1338.05     1164.63     44.26 o
   1   4   2     1199.15     1248.43     17.93 o
   2   4   2     2017.15     2035.56     40.69 o
   3   4   2       31.29       17.54      8.36 o
   4   4   2     1261.70     1271.77     12.71 o
   5   4   2        0.13        1.78      6.65 o
   6   4   2       13.56       15.69      7.26 o
   7   4   2        1.09        6.98      7.41 o
   8   4   2       19.29       17.64      5.37 o
  -9   5   2        0.03       -3.20      7.05 o
  -8   5   2        5.24       -1.90      8.37 o
  -7   5   2        1.70        5.47      6.45 o
  -6   5   2       10.04       11.45      7.01 o
  -5   5   2       12.40       -0.66     11.08 o
  -4   5   2       26.19       24.87      7.83 o
  -3   5   2      102.25       93.56      6.91 o
  -2   5   2       89.79       72.97      7.66 o
  -1   5   2      308.08      280.33     11.00 o
   0   5   2     4438.28     4245.25    168.55 o
   1   5   2     7874.11     8432.26     78.71 o
   2   5   2     3773.13     4002.66     73.92 o
   3   5   2      346.71      334.84      9.22 o
   4   5   2       32.59       24.83      6.71 o
   5   5   2        0.02        6.21      7.67 o
   6   5   2       39.24       48.15     13.64 o
   7   5   2        0.21        7.23      8.86 o
   8   5   2       13.00        7.34      7.77 o
  -9   6   2        0.00        5.77      7.48 o
  -8   6   2        0.42        8.31     11.04 o
  -7   6   2        0.05       -8.07      8.24 o
  -6   6   2       13.83       27.05      6.07 o
  -5   6   2        0.19       -5.42      6.20 o
  -4   6   2        2.31        2.85      5.73 o
  -3   6   2       37.28       33.72      5.69 o
  -2   6   2      656.60      685.67     25.56 o
  -1   6   2     3904.25     3733.75     94.64 o
   0   6   2      189.60      201.41     13.08 o
   1   6   2     1151.68     1177.58     27.90 o
   2   6   2      569.38      634.81     27.16 o
   3   6   2      257.26      277.58     16.92 o
   4   6   2      184.74      194.19     10.21 o
   5   6   2      157.39      156.89      9.88 o
   6   6   2        4.88       11.65     12.72 o
   7   6   2       37.66       30.38      7.26 o
   8   6   2       30.39       23.20     14.82 o
  -8   7   2        6.23        3.65      7.34 o
  -7   7   2       22.46       12.07      6.22 o
  -6   7   2      256.68      257.07     19.48 o
  -5   7   2       45.95       43.29      6.68 o
  -4   7   2      215.08      210.22      9.34 o
  -3   7   2       73.30       64.41      7.48 o
  -2   7   2      210.99      218.97      8.98 o
  -1   7   2      381.70      355.49      9.14 o
   0   7   2      810.75      835.54     16.53 o
   1   7   2       58.14       61.54      8.31 o
   2   7   2        0.15       12.90      9.63 o
   3   7   2       26.66       50.42      8.31 o
   4   7   2       79.14       71.24      8.58 o
   5   7   2        0.27        2.01     11.37 o
   6   7   2       28.93       26.44      6.38 o
   7   7   2       50.38       62.96      7.64 o
   8   7   2        0.32       -4.26      7.59 o
  -8   8   2       16.13       -0.11      7.70 o
  -7   8   2        4.50       11.70      7.57 o
  -6   8   2       52.68       33.17      8.97 o
  -5   8   2      276.21      266.90      6.74 o
  -4   8   2      166.07      184.20      6.85 o
  -3   8   2      633.50      619.90     15.07 o
  -2   8   2       66.35       68.63      7.77 o
  -1   8   2     1039.45     1081.62     27.79 o
   0   8   2     2278.55     2278.12     48.49 o
   1   8   2     2001.97     2160.68     29.60 o
   2   8   2       54.44       65.37      8.50 o
   3   8   2      158.74      171.22      9.07 o
   4   8   2      100.33       79.56     10.89 o
   5   8   2        3.75       12.19      7.89 o
   6   8   2       33.30       51.31      9.10 o
   7   8   2       83.59       87.36      8.49 o
   8   8   2       67.93       53.98      7.07 o
  -8   9   2        0.04       14.58     15.08 o
  -7   9   2        3.15       10.35      7.06 o
  -6   9   2        0.87       22.89      8.82 o
  -5   9   2      244.59      242.76      6.79 o
  -4   9   2       40.43       51.16      6.77 o
  -3   9   2       33.40       48.53      7.62 o
  -2   9   2     1044.53     1067.63     32.49 o
  -1   9   2      257.34      263.62      8.88 o
   0   9   2      985.03      935.37     24.41 o
   1   9   2     1922.67     2009.37     24.97 o
   2   9   2      235.34      211.34     12.46 o
   3   9   2        6.99        6.96      8.16 o
   4   9   2        6.15        6.18      8.42 o
   5   9   2      257.91      276.10     15.51 o
   6   9   2       30.87       21.64      8.90 o
   7   9   2       26.51       22.24     11.34 o
   8   9   2        1.21       -0.95      8.56 o
  -8  10   2        0.10        1.12      7.58 o
  -7  10   2        6.32       13.27      8.70 o
  -6  10   2       22.28       29.99      7.14 o
  -5  10   2        8.26        7.51      5.64 o
  -4  10   2       91.26       85.73      7.46 o
  -3  10   2      120.23      122.79      7.07 o
  -2  10   2      708.77      714.65     20.04 o
  -1  10   2      368.00      375.37     14.13 o
   0  10   2       12.87       26.27      8.45 o
   1  10   2      317.51      350.59     11.12 o
   2  10   2       39.44       27.12      7.19 o
   3  10   2        1.62       17.11      8.64 o
   4  10   2       11.18       17.82      7.19 o
   5  10   2        3.23       -1.00     13.67 o
   6  10   2       96.82       90.33      6.70 o
   7  10   2       59.15       61.64      7.95 o
   8  10   2       10.02       13.45      7.85 o
  -8  11   2        0.19        1.14      7.44 o
  -7  11   2       16.71       13.02      9.15 o
  -6  11   2       86.30      104.85     18.16 o
  -5  11   2       12.34       14.85      7.21 o
  -4  11   2       32.46       55.27      9.22 o
  -3  11   2      218.37      231.83      8.93 o
  -2  11   2      375.77      378.24     15.47 o
  -1  11   2     1123.92      984.72     32.03 o
   0  11   2       46.60       46.82      7.35 o
   1  11   2       85.88       86.22      7.98 o
   2  11   2      149.61      162.68      7.55 o
   3  11   2       92.11       91.89      8.43 o
   4  11   2       25.43       28.92      7.11 o
   5  11   2       74.16       84.87      8.17 o
   6  11   2        2.38        1.86      9.12 o
   7  11   2       34.80       45.89      7.81 o
  -8  12   2       32.04       36.12      9.11 o
  -7  12   2        7.47        9.94      7.83 o
  -6  12   2        1.03        0.54      7.64 o
  -5  12   2        0.19       -3.07      5.71 o
  -4  12   2      124.63      130.93      6.36 o
  -3  12   2      460.54      484.77     27.28 o
  -2  12   2       34.42       38.24      6.87 o
  -1  12   2     1080.82     1056.68     37.21 o
   0  12   2        0.20        2.90      7.34 o
   1  12   2      874.04      888.55     20.80 o
   2  12   2      108.47      106.40      6.93 o
   3  12   2       30.05       20.87      7.37 o
   4  12   2       93.61      111.09      9.05 o
   5  12   2        0.71        8.57      6.90 o
   6  12   2       18.27       13.85     11.54 o
   7  12   2        2.33        9.78      9.80 o
  -8  13   2        6.67        8.37      9.62 o
  -7  13   2        0.01       -0.66      9.44 o
  -6  13   2        1.83        6.00      5.69 o
  -5  13   2       24.51       23.19      6.37 o
  -4  13   2       13.96       28.31     10.11 o
  -3  13   2        0.25       -2.49      6.32 o
  -2  13   2       92.34       91.52      8.03 o
  -1  13   2      150.60      149.29      7.51 o
   0  13   2      135.79      145.51      7.77 o
   1  13   2      630.68      575.17     18.33 o
   2  13   2       27.01       37.29      8.08 o
   3  13   2       38.61       32.39      6.33 o
   4  13   2       13.65       15.64      7.72 o
   5  13   2       25.41       35.66     10.02 o
   6  13   2        1.74        4.38      8.69 o
   7  13   2        2.87       23.44     19.67 o
  -7  14   2        2.77        1.57      7.69 o
  -6  14   2       12.60       23.78      6.60 o
  -5  14   2       68.21       66.68      6.11 o
  -4  14   2       62.03       60.44      6.91 o
  -3  14   2      314.63      301.05     14.87 o
  -2  14   2      184.08      172.65      6.76 o
  -1  14   2      327.95      338.12     13.16 o
   0  14   2       38.03       41.17      8.67 o
   1  14   2      142.17      152.98      7.96 o
   2  14   2       65.01       60.26      7.94 o
   3  14   2      116.71      119.82      6.40 o
   4  14   2      346.63      403.05     24.83 o
   5  14   2       17.73       27.00      9.89 o
   6  14   2       22.80       14.04      8.43 o
   7  14   2        4.65       13.47     10.21 o
  -7  15   2       24.10       35.82     14.78 o
  -6  15   2        0.50       -1.67      5.80 o
  -5  15   2       14.48       22.33      6.07 o
  -4  15   2      103.91      113.88      7.63 o
  -3  15   2      107.27      116.10      6.68 o
  -2  15   2       82.59       81.11      6.96 o
  -1  15   2      107.85       99.69     10.00 o
   0  15   2       11.21       15.78      8.31 o
   1  15   2      183.58      157.08     10.73 o
   2  15   2      881.03      844.25     14.72 o
   3  15   2       51.61       64.98      5.47 o
   4  15   2       23.16       27.74     10.59 o
   5  15   2       31.32       24.33      8.46 o
   6  15   2        8.20        6.47     10.03 o
   7  15   2        1.68        7.62     10.82 o
  -7  16   2        3.53       13.47      6.85 o
  -6  16   2        4.87        8.39      5.95 o
  -5  16   2       10.66        3.06      6.57 o
  -4  16   2       14.04       13.41      5.81 o
  -3  16   2       44.95       46.76      6.45 o
  -2  16   2       15.55       15.82      7.48 o
  -1  16   2      184.86      204.41     11.63 o
   0  16   2       45.05       49.43      8.35 o
   1  16   2       92.86       96.45      7.57 o
   2  16   2       47.85       62.24      6.90 o
   3  16   2      128.81      132.31      8.55 o
   4  16   2      255.61      255.66      8.47 o
   5  16   2       41.40       52.89     10.43 o
   6  16   2        3.17       -1.04     10.52 o
  -7  17   2        3.07       25.68     10.38 o
  -6  17   2       15.68       27.26      7.85 o
  -5  17   2        6.65       14.21      6.44 o
  -4  17   2       59.08       63.18      7.96 o
  -3  17   2      124.17      114.11      6.36 o
  -2  17   2      240.35      237.31      8.07 o
  -1  17   2       10.40       20.80      6.10 o
   0  17   2       45.72       71.98      8.72 o
   1  17   2       91.87       93.30      7.25 o
   2  17   2      198.54      199.23      7.85 o
   3  17   2      154.87      158.47     10.14 o
   4  17   2      235.34      243.82     11.16 o
   5  17   2       37.63       48.22      7.81 o
   6  17   2       34.43       31.90     15.31 o
  -6  18   2        1.00        4.12      8.05 o
  -5  18   2        0.32       14.58     10.42 o
  -4  18   2        0.18        0.43      6.68 o
  -3  18   2        0.35       11.48      6.88 o
  -2  18   2      337.04      336.29      9.01 o
  -1  18   2       16.46       25.19      7.34 o
   0  18   2      138.59      122.66      7.51 o
   1  18   2      140.77      148.56      7.77 o
   2  18   2        1.19        8.72      7.03 o
   3  18   2       30.83       36.80      8.34 o
   4  18   2        4.72       13.13      6.99 o
   5  18   2       14.80       17.83      7.39 o
   6  18   2       17.45       13.63     10.74 o
  -6  19   2        1.52        3.51      7.90 o
  -5  19   2       36.40       39.11      6.71 o
  -4  19   2       48.37       50.67      6.70 o
  -3  19   2      168.20      170.52      8.74 o
  -2  19   2      228.25      221.01      6.84 o
  -1  19   2        0.43        6.43      6.67 o
   0  19   2       21.08       15.65      5.87 o
   1  19   2       46.52       54.57      6.59 o
   2  19   2        2.39        3.16      6.30 o
   3  19   2       25.57       18.04      6.22 o
   4  19   2       19.63        9.08      5.53 o
   5  19   2        0.29       -3.64      8.68 o
  -6  20   2        3.96        0.61      5.76 o
  -5  20   2        1.18        2.60      6.10 o
  -4  20   2      121.99      108.43      7.24 o
  -3  20   2      119.49      116.88      6.54 o
  -2  20   2        1.56        1.55      6.82 o
  -1  20   2       28.54       37.36      7.99 o
   0  20   2        1.75       10.06      6.33 o
   1  20   2        9.06       12.77      5.94 o
   2  20   2       49.44       65.30      7.43 o
   3  20   2       27.87       25.02      5.46 o
   4  20   2        3.21       11.26      5.57 o
   5  20   2        2.84       -6.83      6.95 o
  -5  21   2        3.66        8.55      7.14 o
  -4  21   2        3.89        1.30      6.49 o
  -3  21   2        2.99        8.12      6.60 o
  -2  21   2        0.46        9.44      8.27 o
  -1  21   2       18.85       14.93      6.50 o
   0  21   2      202.87      194.85      7.53 o
   1  21   2       21.53       28.16      7.07 o
   2  21   2       20.53       15.14      6.31 o
   3  21   2        0.02       12.09      6.30 o
   4  21   2       15.34        9.14      5.83 o
   5  21   2        1.85        8.13      7.66 o
  -5  22   2       10.90        1.85      8.46 o
  -4  22   2       40.44       37.47      6.92 o
  -3  22   2       11.72       15.48      6.06 o
  -2  22   2       12.39       16.64     10.80 o
  -1  22   2       28.39       34.95      6.01 o
   0  22   2        2.66        8.13      6.10 o
   1  22   2       21.24       36.15      6.97 o
   2  22   2        1.99        7.50      5.48 o
   3  22   2        0.68       11.67      6.44 o
   4  22   2        3.07       -0.18      6.34 o
  -4  23   2       18.08       13.79      7.07 o
  -3  23   2       15.17       16.11      6.73 o
  -2  23   2        6.40       16.63      6.28 o
  -1  23   2        5.47        8.64      5.61 o
   0  23   2        2.39        6.41      6.12 o
   1  23   2        2.67        5.82      7.01 o
   2  23   2        0.07        4.41      6.37 o
   3  23   2        1.75        4.54      6.31 o
   4  23   2        1.95        6.65      6.69 o
  -3  24   2        0.50        5.34      5.66 o
  -2  24   2        3.03        6.97      6.35 o
  -1  24   2        2.76       11.88      6.30 o
   0  24   2        0.45        2.18      6.56 o
   1  24   2        2.23        4.94      6.23 o
   2  24   2        0.63       10.17      7.74 o
   3  24   2        1.45        0.68      6.17 o
  -2  25   2        5.36       12.50      6.20 o
  -1  25   2        5.20       15.27      6.11 o
   0  25   2       19.52       21.38      7.19 o
   1  25   2       19.96       20.47      7.28 o
   2  25   2       15.93       14.83      7.41 o
   0  26   2       10.47        9.97      5.86 o
  -9   0   3        0.27       21.50     12.98 o
  -7   0   3       70.16       59.01     11.08 o
  -5   0   3      359.61      367.76     10.89 o
  -3   0   3      110.61       89.52      9.77 o
  -1   0   3      233.36      221.87     14.62 o
   1   0   3      418.10      447.34     17.48 o
   3   0   3      148.70      169.15     16.46 o
   5   0   3       64.28       68.65     14.82 o
   7   0   3        3.53       -1.11     12.98 o
  -9   1   3        2.34        0.54      6.90 o
  -8   1   3        5.50       -1.27      8.08 o
  -7   1   3        4.54        6.17      7.93 o
  -6   1   3      271.49      273.94     13.64 o
  -5   1   3      154.87      160.92      6.70 o
  -4   1   3     2774.69     2802.47     16.31 o
  -3   1   3      109.03      116.85      7.38 o
  -2   1   3       23.99       19.28      6.04 o
  -1   1   3     2657.59     2599.24     91.22 o
   0   1   3      144.33      132.13     11.72 o
   1   1   3       18.42       17.02      9.90 o
   2   1   3       30.93       57.96      9.57 o
   3   1   3      562.72      594.28     12.92 o
   4   1   3       42.72       54.41     16.03 o
   5   1   3       23.44       36.48      7.44 o
   6   1   3        6.03       17.10      7.83 o
   7   1   3      107.32      122.26      8.28 o
   8   1   3       12.72       25.69      6.71 o
  -9   2   3        3.54        4.55      9.67 o
  -8   2   3        8.00       13.31     11.11 o
  -7   2   3        1.34       -1.54      5.53 o
  -6   2   3       97.90       94.54      8.29 o
  -5   2   3       13.88       13.43      5.91 o
  -4   2   3      397.06      408.30      9.58 o
  -3   2   3      345.61      367.66      7.73 o
  -2   2   3       15.35       10.73      6.81 o
  -1   2   3       65.56       71.08      8.19 o
   0   2   3      922.26      833.69     26.01 o
   1   2   3       21.59       16.22     11.37 o
   2   2   3       80.88       84.33      8.80 o
   3   2   3      341.78      323.47     12.18 o
   4   2   3        1.73        2.65     10.29 o
   5   2   3      200.26      215.81     10.98 o
   6   2   3       44.87       47.27      7.73 o
   7   2   3        6.88       11.86      6.38 o
   8   2   3       62.45       57.93      6.95 o
  -9   3   3        6.25       19.08     11.70 o
  -8   3   3        6.83        9.43      6.83 o
  -7   3   3       21.84       17.48      5.82 o
  -6   3   3        2.88       13.57      8.02 o
  -5   3   3       16.09       24.19      5.89 o
  -4   3   3     2339.57     2286.11     13.60 o
  -3   3   3      299.08      296.44      8.53 o
  -2   3   3      452.18      451.60     17.74 o
  -1   3   3     1139.69     1080.50     52.77 o
   0   3   3       92.64       96.48     10.63 o
   1   3   3     2155.27     2262.04     50.57 o
   2   3   3      104.21      125.82     10.24 o
   3   3   3        2.35        3.95     10.37 o
   4   3   3       17.31       13.02      9.51 o
   5   3   3      106.57      110.67      8.13 o
   6   3   3        0.34       23.67      9.28 o
   7   3   3       11.44        3.03     12.50 o
   8   3   3        0.45        4.78      6.70 o
  -9   4   3        5.57       13.35      6.35 o
  -8   4   3        0.00       11.71      7.88 o
  -7   4   3        0.47        5.88      6.46 o
  -6   4   3      165.68      163.18      6.79 o
  -5   4   3        2.44        2.83      9.11 o
  -4   4   3      493.25      482.42     11.79 o
  -3   4   3      240.14      212.08      8.17 o
  -2   4   3     1065.47     1038.04     18.51 o
  -1   4   3      503.22      488.39     19.07 o
   0   4   3      385.25      378.92     16.66 o
   1   4   3      230.34      218.54     13.29 o
   2   4   3      460.83      492.29      9.76 o
   3   4   3        2.15        2.40     11.14 o
   4   4   3       92.55      102.75     12.46 o
   5   4   3      115.92      100.53     10.82 o
   6   4   3        2.24        1.66      7.15 o
   7   4   3        1.73       -5.90      9.63 o
   8   4   3        0.56        4.79      6.04 o
  -9   5   3        7.13        5.78      6.39 o
  -8   5   3        0.61       -1.25      5.84 o
  -7   5   3       26.42       32.83      6.56 o
  -6   5   3      139.34      141.36      8.39 o
  -5   5   3       77.44       63.93      8.59 o
  -4   5   3      226.72      221.86      7.00 o
  -3   5   3      125.66      123.03      7.62 o
  -2   5   3      289.69      277.35     15.68 o
  -1   5   3        3.63        3.62      8.29 o
   0   5   3     1255.91     1188.52     41.18 o
   1   5   3     2307.63     2416.55     45.33 o
   2   5   3      236.57      261.74      9.33 o
   3   5   3      153.90      144.35     10.95 o
   4   5   3       78.26       68.04     10.04 o
   5   5   3       57.56       60.11     10.29 o
   6   5   3       24.89       21.23      7.36 o
   7   5   3       33.48       26.23      7.45 o
   8   5   3        1.51        9.06      6.13 o
  -9   6   3        0.18        0.03      5.96 o
  -8   6   3        7.29        1.25      5.14 o
  -7   6   3       41.95       35.82      5.93 o
  -6   6   3       73.28       66.16     11.74 o
  -5   6   3        8.15       21.36      7.97 o
  -4   6   3       52.91       52.02      7.16 o
  -3   6   3        1.85       -0.52      6.75 o
  -2   6   3     1334.50     1302.65     34.37 o
  -1   6   3        1.07        8.41      9.89 o
   0   6   3        0.13        6.08     11.09 o
   1   6   3       34.53       22.56      8.69 o
   2   6   3       31.13       16.76      8.95 o
   3   6   3      906.57     1003.76     16.75 o
   4   6   3       21.88       22.42     15.37 o
   5   6   3        8.19        2.85      9.47 o
   6   6   3        2.56       -3.07      9.64 o
   7   6   3       17.35       16.97      6.19 o
   8   6   3        6.56       -1.31      6.75 o
  -8   7   3        6.82        3.42     10.77 o
  -7   7   3        3.43       11.75      6.60 o
  -6   7   3        5.40        5.03      5.93 o
  -5   7   3       85.26       89.36      6.18 o
  -4   7   3        0.03        2.93      5.47 o
  -3   7   3      752.87      744.95     26.65 o
  -2   7   3     1891.81     1786.55     50.05 o
  -1   7   3     2904.18     2769.09    107.27 o
   0   7   3        6.41       17.29     13.30 o
   1   7   3      525.01      534.42     14.46 o
   2   7   3      673.31      790.22     28.13 o
   3   7   3      619.72      664.28     22.78 o
   4   7   3        0.16        7.28      8.56 o
   5   7   3       46.54       66.24     17.93 o
   6   7   3        7.67       12.91      8.65 o
   7   7   3        9.69        4.13     10.59 o
   8   7   3        6.90        7.91      9.51 o
  -8   8   3        2.68        0.67      5.23 o
  -7   8   3        6.25       -0.46      6.97 o
  -6   8   3        0.00        5.05      8.51 o
  -5   8   3       28.06       33.59      6.94 o
  -4   8   3        0.79        5.80      6.03 o
  -3   8   3       80.71       80.68      6.11 o
  -2   8   3       87.43       88.46      8.12 o
  -1   8   3        7.19        1.21      7.30 o
   0   8   3      628.82      608.55     29.79 o
   1   8   3     1391.08     1439.62     36.86 o
   2   8   3        3.50        2.81      7.31 o
   3   8   3        6.38       22.11      8.47 o
   4   8   3       54.97       52.67      6.59 o
   5   8   3       32.24       30.09      7.10 o
   6   8   3      156.21      160.54      8.21 o
   7   8   3       23.72       21.93      9.44 o
   8   8   3        0.04       15.30      7.76 o
  -8   9   3       12.36        7.15      7.00 o
  -7   9   3        2.48       -1.21      8.98 o
  -6   9   3        0.68       -8.79      6.54 o
  -5   9   3        7.37       17.12      5.93 o
  -4   9   3      204.90      191.78     12.04 o
  -3   9   3      577.38      582.54     16.78 o
  -2   9   3      834.56      819.52     36.58 o
  -1   9   3      378.30      372.43     24.88 o
   0   9   3        0.40        6.01      8.38 o
   1   9   3       15.97       15.87      8.60 o
   2   9   3        5.26       10.03      7.54 o
   3   9   3        7.10       14.83      7.98 o
   4   9   3      321.72      347.14     29.90 o
   5   9   3       20.09       26.73      9.34 o
   6   9   3      227.11      233.41     27.48 o
   7   9   3       17.62       25.96      9.64 o
  -8  10   3        7.41       18.35      9.64 o
  -7  10   3       20.70       23.01      7.29 o
  -6  10   3       67.59       66.54      6.17 o
  -5  10   3      123.31      120.11      6.36 o
  -4  10   3       19.55       24.47      6.38 o
  -3  10   3       12.28        0.30      7.97 o
  -2  10   3       17.89       19.15      8.22 o
  -1  10   3      440.67      465.19     16.84 o
   0  10   3     1579.02     1595.26     56.80 o
   1  10   3       20.21       35.55      8.37 o
   2  10   3       21.13       28.42      8.55 o
   3  10   3       27.48       36.35      8.26 o
   4  10   3       24.51       37.00      8.50 o
   5  10   3       70.55       81.14      8.06 o
   6  10   3      123.26      131.98      9.92 o
   7  10   3       21.14       14.01      9.18 o
  -8  11   3        0.63       19.46      9.45 o
  -7  11   3        0.81       14.26      7.51 o
  -6  11   3        1.36       -1.25      7.25 o
  -5  11   3       62.73       64.59      6.44 o
  -4  11   3      309.74      297.92     10.74 o
  -3  11   3      123.47      140.81     11.39 o
  -2  11   3      396.49      397.34     20.12 o
  -1  11   3       20.76       28.69      6.22 o
   0  11   3       96.20      111.28      8.00 o
   1  11   3       11.81       18.05      8.95 o
   2  11   3      331.20      365.25     14.83 o
   3  11   3       22.48       28.54      7.45 o
   4  11   3       11.28       17.48      7.70 o
   5  11   3      166.34      163.35     16.46 o
   6  11   3       23.14       17.44     11.51 o
   7  11   3       80.81       88.79     23.34 o
  -8  12   3        9.84       11.60      6.66 o
  -7  12   3       11.28        8.45      6.29 o
  -6  12   3       27.82       29.32      8.37 o
  -5  12   3       57.66       67.82      5.97 o
  -4  12   3       47.00       40.17      5.75 o
  -3  12   3        6.04       24.01      8.67 o
  -2  12   3      363.28      350.92     18.28 o
  -1  12   3      225.91      228.34     11.72 o
   0  12   3        0.83       -0.25      8.00 o
   1  12   3      112.09      105.22      7.88 o
   2  12   3      235.26      239.57      9.32 o
   3  12   3       39.37       36.19      7.94 o
   4  12   3      125.59      146.10     18.69 o
   5  12   3        0.36        5.17      8.16 o
   6  12   3        8.32        8.70      9.87 o
   7  12   3       21.55       24.28      9.86 o
  -8  13   3        0.10        6.39      7.96 o
  -7  13   3       78.38       76.00     13.05 o
  -6  13   3        0.01        5.72      6.39 o
  -5  13   3        9.17       10.90      7.29 o
  -4  13   3       56.58       53.29      6.58 o
  -3  13   3      150.31      144.66      7.03 o
  -2  13   3      132.54      131.90      7.41 o
  -1  13   3       76.74       80.02      7.65 o
   0  13   3       44.93       50.44      7.87 o
   1  13   3       66.51       68.14      8.15 o
   2  13   3        5.83       18.25      6.93 o
   3  13   3       51.75       60.13      8.99 o
   4  13   3       13.86        9.63      7.79 o
   5  13   3        2.42       -3.97     14.49 o
   6  13   3        0.05        1.37      8.36 o
   7  13   3       22.55       14.51     10.13 o
  -7  14   3        1.17       10.89      7.83 o
  -6  14   3        0.26       10.11      6.22 o
  -5  14   3        6.94       13.97      7.28 o
  -4  14   3       17.72       24.87      6.51 o
  -3  14   3       93.37       96.05      8.68 o
  -2  14   3        4.58        0.76      5.85 o
  -1  14   3       31.03       32.29      6.83 o
   0  14   3       12.71       21.50      7.64 o
   1  14   3      376.97      336.34     10.14 o
   2  14   3      322.85      315.16      8.31 o
   3  14   3       11.64        6.73      7.70 o
   4  14   3        0.18        8.39      8.14 o
   5  14   3       47.91       48.06      9.88 o
   6  14   3       10.02        8.89      8.57 o
   7  14   3        7.84       -6.72      8.17 o
  -7  15   3        2.10        5.76     12.62 o
  -6  15   3       49.01       52.50      7.75 o
  -5  15   3       53.64       60.25      5.81 o
  -4  15   3       48.23       56.46      7.06 o
  -3  15   3       30.27       40.78      8.33 o
  -2  15   3        5.80        5.31      6.41 o
  -1  15   3        0.05        6.50      6.68 o
   0  15   3        8.09        7.43      7.62 o
   1  15   3      422.77      399.10     12.75 o
   2  15   3       18.15       22.70      7.17 o
   3  15   3       67.53       74.03      9.22 o
   4  15   3      154.17      173.37      7.98 o
   5  15   3       72.71       80.50     14.59 o
   6  15   3        0.00       -4.06      8.42 o
  -7  16   3        0.15        2.69     14.68 o
  -6  16   3        0.00       11.19      6.58 o
  -5  16   3       43.70       38.94      7.74 o
  -4  16   3       22.05       17.45      6.04 o
  -3  16   3       38.76       25.94      6.42 o
  -2  16   3       82.93       80.99      7.27 o
  -1  16   3        0.09        8.90      6.61 o
   0  16   3       66.13       63.85      7.61 o
   1  16   3        2.63        4.39      6.36 o
   2  16   3       57.55       67.83      6.87 o
   3  16   3      703.26      715.82     21.10 o
   4  16   3       87.78       97.83      8.73 o
   5  16   3        0.70        4.27      7.18 o
   6  16   3        0.10        6.78      8.48 o
  -7  17   3        0.81       -0.20     10.64 o
  -6  17   3        5.48       14.84      6.81 o
  -5  17   3        4.30        7.04      7.21 o
  -4  17   3      184.36      195.57      8.32 o
  -3  17   3      175.69      169.08     10.13 o
  -2  17   3      166.19      158.34      8.45 o
  -1  17   3      234.10      240.34      7.36 o
   0  17   3      444.55      475.24     24.77 o
   1  17   3      184.82      180.30     11.04 o
   2  17   3      669.15      651.65     18.43 o
   3  17   3      149.32      147.41      9.06 o
   4  17   3       11.15       19.34      8.24 o
   5  17   3        2.60       -3.17      8.33 o
   6  17   3        1.13       -6.29      8.81 o
  -6  18   3        0.86        7.24      7.75 o
  -5  18   3        9.01        6.21      6.92 o
  -4  18   3        5.53       -1.02      6.58 o
  -3  18   3      153.47      136.76      6.49 o
  -2  18   3      150.65      133.94      8.35 o
  -1  18   3       28.09       30.51      7.40 o
   0  18   3      183.82      162.95      7.47 o
   1  18   3      332.70      319.55      7.40 o
   2  18   3        7.64        7.34      6.48 o
   3  18   3       12.85        5.75      6.83 o
   4  18   3        6.46        3.74      7.06 o
   5  18   3        8.05       -0.58     10.58 o
  -6  19   3        9.56        8.17      8.27 o
  -5  19   3       17.51       13.65      6.95 o
  -4  19   3       57.26       55.68      6.96 o
  -3  19   3      104.77      115.06     11.08 o
  -2  19   3      252.05      220.58      7.16 o
  -1  19   3       26.84       30.28      7.52 o
   0  19   3       43.15       48.18      6.96 o
   1  19   3       38.86       31.51      7.23 o
   2  19   3        9.01        8.56      6.98 o
   3  19   3       81.31       70.25      7.09 o
   4  19   3        4.21        7.98      7.37 o
   5  19   3        4.01        6.38      7.38 o
  -5  20   3       52.58       42.55      7.05 o
  -4  20   3        0.07        4.39      7.06 o
  -3  20   3       67.32       57.63     13.48 o
  -2  20   3       21.61       21.32      6.84 o
  -1  20   3        2.28        1.93      5.81 o
   0  20   3        0.58        6.21      6.32 o
   1  20   3        2.31       13.99      6.40 o
   2  20   3        7.58       18.74      7.73 o
   3  20   3        0.41       16.25      7.78 o
   4  20   3        5.87        0.20      7.42 o
   5  20   3       39.02       35.71      7.59 o
  -5  21   3       45.45       22.15     15.27 o
  -4  21   3       21.74       17.18      6.94 o
  -3  21   3        3.57       -1.75      6.97 o
  -2  21   3        6.35        4.12      8.54 o
  -1  21   3       17.61        9.39      5.97 o
   0  21   3       24.33       28.97      6.50 o
   1  21   3       10.91       10.29      7.28 o
   2  21   3       67.48       67.87      6.66 o
   3  21   3        0.14        6.20      6.30 o
   4  21   3       12.42       10.63      7.68 o
  -4  22   3        8.58       -0.67      8.43 o
  -3  22   3        0.15        0.07      8.78 o
  -2  22   3       39.77       49.69      5.97 o
  -1  22   3        4.56        9.97      7.84 o
   0  22   3        0.01        1.32      7.10 o
   1  22   3        0.83        3.54      5.90 o
   2  22   3        3.23        3.84      7.23 o
   3  22   3        9.08        5.44      5.83 o
   4  22   3        0.26        9.31      7.35 o
  -4  23   3        0.05        1.02      7.03 o
  -3  23   3        1.49       12.34      7.98 o
  -2  23   3       17.50        9.13      6.77 o
  -1  23   3        7.11       14.46      6.19 o
   0  23   3       27.05       44.05      7.19 o
   1  23   3        2.04       11.98      6.50 o
   2  23   3        2.60       17.92      7.00 o
   3  23   3        2.03       10.95      7.21 o
  -3  24   3        7.40       11.54      6.91 o
  -2  24   3        0.45        5.71      7.29 o
  -1  24   3        2.71        1.93      5.80 o
   0  24   3        1.64       -1.96      6.91 o
   1  24   3        4.99        9.82      5.78 o
   2  24   3        0.02        7.59      6.42 o
  -2  25   3        8.64       11.58      5.97 o
  -1  25   3        8.69        5.83      6.44 o
   0  25   3        3.75       11.23      5.98 o
   1  25   3       17.92       17.45      7.24 o
  -8   0   4        4.62        2.88      8.13 o
  -6   0   4      234.35      220.57     12.59 o
  -4   0   4       45.21       45.44     11.80 o
  -2   0   4     1341.85     1378.12     15.05 o
   0   0   4     2450.84     2349.71    141.51 o
   2   0   4     3953.11     4260.69    244.90 o
   4   0   4      280.51      267.05     16.20 o
   6   0   4       14.02       20.45     13.24 o
   8   0   4      172.00      120.52     11.34 o
  -9   1   4        0.86        1.97      8.74 o
  -8   1   4        7.80        8.75     11.08 o
  -7   1   4        4.85        5.16      6.65 o
  -6   1   4       52.20       44.38      6.95 o
  -5   1   4      265.06      255.64     18.53 o
  -4   1   4     2400.33     2370.17     42.48 o
  -3   1   4      713.99      665.25     23.48 o
  -2   1   4      145.47      140.54      7.05 o
  -1   1   4       17.03       16.57      6.57 o
   0   1   4       70.24       65.72      9.30 o
   1   1   4       74.25       83.51      9.41 o
   2   1   4     2345.40     2341.73     79.58 o
   3   1   4       24.82       17.41      8.00 o
   4   1   4       10.04        4.80     10.40 o
   5   1   4      217.37      211.36     11.64 o
   6   1   4      412.89      423.23     18.80 o
   7   1   4       29.70       20.71      7.91 o
   8   1   4        1.57        4.25      7.97 o
  -9   2   4        0.71        7.25      8.71 o
  -8   2   4        0.10       12.25      6.84 o
  -7   2   4        0.74       -1.77      6.66 o
  -6   2   4      381.20      357.58      8.21 o
  -5   2   4      443.39      417.76      8.00 o
  -4   2   4     1953.73     1921.51     11.42 o
  -3   2   4       81.59       84.30      7.40 o
  -2   2   4        2.46        4.38      6.42 o
  -1   2   4      191.99      202.42     10.06 o
   0   2   4     1003.56      969.94     21.89 o
   1   2   4      831.00      858.09     12.27 o
   2   2   4      325.86      343.42     10.39 o
   3   2   4       75.39       85.60     11.51 o
   4   2   4        1.16       -3.10      8.45 o
   5   2   4       57.68       73.06     10.05 o
   6   2   4       33.25       43.71     11.05 o
   7   2   4        1.19       -8.86      9.59 o
   8   2   4        0.09        4.14      6.30 o
  -9   3   4        0.02       -0.54     10.06 o
  -8   3   4       12.38        3.61      8.42 o
  -7   3   4        0.43       -6.39      6.50 o
  -6   3   4      905.70      890.17     23.58 o
  -5   3   4      162.28      159.30      7.48 o
  -4   3   4      155.04      147.08      7.74 o
  -3   3   4       73.86       76.23      6.35 o
  -2   3   4      358.29      373.77      8.49 o
  -1   3   4      585.75      547.90     19.47 o
   0   3   4       57.65       61.49      9.94 o
   1   3   4       11.74       12.18     10.52 o
   2   3   4     1366.05     1400.34     46.39 o
   3   3   4      182.09      178.54      9.22 o
   4   3   4       79.33       75.56     13.93 o
   5   3   4        1.03       11.87     10.02 o
   6   3   4        0.78        7.93     15.37 o
   7   3   4        8.93       18.81      7.32 o
   8   3   4        4.89        1.41      6.54 o
  -9   4   4        3.51        8.17     10.72 o
  -8   4   4       19.11       18.02      8.48 o
  -7   4   4        4.77        0.13      6.36 o
  -6   4   4       28.74       29.22      6.98 o
  -5   4   4        0.07        1.74      7.82 o
  -4   4   4       71.19       69.74      5.58 o
  -3   4   4      156.60      155.14      6.70 o
  -2   4   4       54.81       52.08      6.77 o
  -1   4   4      101.85      107.59     10.29 o
   0   4   4      191.39      172.96     13.17 o
   1   4   4      397.35      434.25     24.93 o
   2   4   4     1068.77     1018.04     36.93 o
   3   4   4      140.78      159.11      8.89 o
   4   4   4       15.71       27.18     11.21 o
   5   4   4       41.65       46.22      7.11 o
   6   4   4        2.26       10.31      6.49 o
   7   4   4        0.81        4.79      5.48 o
   8   4   4        1.47        2.69      6.81 o
  -8   5   4       12.97       15.33      6.91 o
  -7   5   4        0.07       -3.16     15.01 o
  -6   5   4       31.90       47.02      7.85 o
  -5   5   4       42.56       37.03      4.84 o
  -4   5   4       33.78       33.36      6.06 o
  -3   5   4     1001.42      966.38     22.63 o
  -2   5   4      261.40      264.88      7.83 o
  -1   5   4     1547.96     1470.82     68.62 o
   0   5   4     2158.99     2236.06     86.93 o
   1   5   4      120.51      128.20     12.21 o
   2   5   4       77.58       87.28      9.80 o
   3   5   4      129.95      144.91      8.80 o
   4   5   4       60.90       60.78     11.61 o
   5   5   4       64.47       67.41      7.09 o
   6   5   4       10.72       16.75      6.37 o
   7   5   4        7.92        7.18      5.86 o
  -8   6   4        4.80       11.38      6.94 o
  -7   6   4        0.01        8.91      6.28 o
  -6   6   4       53.61       56.21      9.02 o
  -5   6   4       16.51       18.37      5.84 o
  -4   6   4       78.48       92.04      6.38 o
  -3   6   4      179.63      187.67      6.75 o
  -2   6   4      773.20      728.39     19.65 o
  -1   6   4       69.56       68.78      8.20 o
   0   6   4     2685.85     2572.16    131.35 o
   1   6   4       38.52       23.88      9.24 o
   2   6   4       54.61       69.15      7.58 o
   3   6   4      386.35      394.17      9.70 o
   4   6   4        0.92        9.00      8.17 o
   5   6   4       21.24       15.55      7.06 o
   6   6   4       54.85       50.36      6.42 o
   7   6   4        7.94       -3.46      5.67 o
  -8   7   4        1.34        1.71      5.45 o
  -7   7   4        8.15        7.47      5.85 o
  -6   7   4       11.91        7.52      6.15 o
  -5   7   4       20.38       29.72      5.09 o
  -4   7   4       71.81       69.00      6.28 o
  -3   7   4      110.74      110.57      6.61 o
  -2   7   4        1.01        1.21      6.01 o
  -1   7   4       10.27       21.24      8.08 o
   0   7   4      214.30      201.76     13.25 o
   1   7   4      334.58      375.45     19.27 o
   2   7   4       46.41       48.02      6.96 o
   3   7   4      133.89      147.62      7.98 o
   4   7   4      531.62      598.61     42.00 o
   5   7   4       81.42       88.88      8.09 o
   6   7   4       52.34       53.01      6.79 o
   7   7   4        8.07       15.98      7.39 o
  -8   8   4       11.26       12.98      7.20 o
  -7   8   4       59.40       46.14      5.98 o
  -6   8   4       50.31       52.53      4.97 o
  -5   8   4      136.87      128.34      6.25 o
  -4   8   4       53.13       51.75      6.57 o
  -3   8   4      255.70      263.74      8.95 o
  -2   8   4      320.94      326.10     19.68 o
  -1   8   4     2233.85     2216.67     91.00 o
   0   8   4       25.11       17.15     10.76 o
   1   8   4       16.72       21.84      7.91 o
   2   8   4        0.68       16.30     10.20 o
   3   8   4        8.88       10.90      8.20 o
   4   8   4        5.76        2.23      6.82 o
   5   8   4       94.36       99.52     18.00 o
   6   8   4       20.14       36.73      7.45 o
   7   8   4        0.84        9.41      5.82 o
  -8   9   4        0.38       10.30      5.81 o
  -7   9   4        2.71        9.31      6.67 o
  -6   9   4        6.36       -3.73      5.65 o
  -5   9   4       23.48       19.86      6.31 o
  -4   9   4       21.15       26.42      7.43 o
  -3   9   4      140.39      147.82      8.22 o
  -2   9   4      638.70      601.12     25.73 o
  -1   9   4      115.52      108.32      8.55 o
   0   9   4        2.11        3.72     12.09 o
   1   9   4        7.13       11.71     11.98 o
   2   9   4      263.87      286.70     10.88 o
   3   9   4     1098.68     1162.29     37.77 o
   4   9   4        6.49        9.77      7.68 o
   5   9   4      688.35      695.50     14.44 o
   6   9   4       54.14       32.51     22.46 o
   7   9   4       10.06       16.56      7.57 o
  -8  10   4        3.09        8.58      5.56 o
  -7  10   4        8.68        7.04      5.35 o
  -6  10   4        0.74        5.95      4.63 o
  -5  10   4       57.03       67.47      7.24 o
  -4  10   4       36.49       40.12      6.01 o
  -3  10   4        8.15        4.93      6.94 o
  -2  10   4       59.11       63.24      6.76 o
  -1  10   4      398.52      405.27     28.28 o
   0  10   4       46.93       55.95     11.05 o
   1  10   4       41.80       42.83      9.09 o
   2  10   4        1.51       16.23     10.09 o
   3  10   4       75.71       96.46      8.38 o
   4  10   4      155.21      159.71     19.28 o
   5  10   4      119.25      145.60     10.46 o
   6  10   4        7.38       17.34     10.01 o
   7  10   4        8.01        7.16      7.01 o
  -8  11   4        5.42        9.52      6.60 o
  -7  11   4        1.25        6.80      6.92 o
  -6  11   4        5.30       13.59      5.70 o
  -5  11   4       20.13       28.52      5.44 o
  -4  11   4       14.23       21.83      6.23 o
  -3  11   4       23.50       23.55      6.96 o
  -2  11   4       45.45       41.02      7.78 o
  -1  11   4        6.64       22.95     11.61 o
   0  11   4       49.10       50.12      8.63 o
   1  11   4        0.48        2.85     10.22 o
   2  11   4      127.63      121.88      9.56 o
   3  11   4      171.17      175.31      8.31 o
   4  11   4      253.49      241.07     18.02 o
   5  11   4       48.29       78.41     24.62 o
   6  11   4        6.07        5.47      8.10 o
   7  11   4       35.95       27.35     11.77 o
  -8  12   4        3.25       -3.71      7.41 o
  -7  12   4        0.39       11.32      7.97 o
  -6  12   4       10.97       19.34      6.10 o
  -5  12   4       42.62       47.80      6.13 o
  -4  12   4        0.25        4.47      7.44 o
  -3  12   4      551.30      550.59     23.80 o
  -2  12   4        2.25       14.03      6.78 o
  -1  12   4        5.06       14.72      7.08 o
   0  12   4        4.20        8.57      7.34 o
   1  12   4       24.16       24.49      9.75 o
   2  12   4       82.32       95.46      8.95 o
   3  12   4       17.66        2.86      8.97 o
   4  12   4       52.62       61.13     17.75 o
   5  12   4       33.67       41.72      9.95 o
   6  12   4        8.90        8.19      9.57 o
   7  12   4       11.43       17.31     10.49 o
  -7  13   4       20.94       28.55      9.44 o
  -6  13   4       12.86        9.65      7.51 o
  -5  13   4        1.65        1.43      9.20 o
  -4  13   4       42.13       43.53      7.94 o
  -3  13   4       11.15        8.85      8.81 o
  -2  13   4        0.59        1.46      7.07 o
  -1  13   4      365.26      384.36     41.42 o
   0  13   4       23.40       26.23      8.77 o
   1  13   4        0.58        5.37      9.34 o
   2  13   4      366.06      353.52      9.14 o
   3  13   4       49.54       59.46      8.05 o
   4  13   4        0.86       12.66      7.89 o
   5  13   4       16.44       29.21      7.12 o
   6  13   4        3.71        0.72      7.13 o
  -7  14   4        3.23        0.54      6.51 o
  -6  14   4        8.11        3.10      6.67 o
  -5  14   4      150.90      154.88      7.57 o
  -4  14   4        1.31        6.26      5.29 o
  -3  14   4        0.28       -2.39      8.00 o
  -2  14   4        0.45        5.91      7.23 o
  -1  14   4      207.16      224.58     18.49 o
   0  14   4      109.45       99.28      8.91 o
   1  14   4      852.75      849.39     26.81 o
   2  14   4       89.59       96.13     10.26 o
   3  14   4       41.63       39.10      7.72 o
   4  14   4       31.68       32.92      8.36 o
   5  14   4        1.52        5.20      8.48 o
   6  14   4        0.39        7.43      8.47 o
  -7  15   4       12.08        7.41      6.71 o
  -6  15   4       81.26       80.84      6.97 o
  -5  15   4       30.43       26.93      6.58 o
  -4  15   4       31.74       40.12      6.76 o
  -3  15   4       33.49       33.14      8.34 o
  -2  15   4        7.44       12.35      6.49 o
  -1  15   4       24.04       26.34      6.82 o
   0  15   4      436.57      378.86     11.31 o
   1  15   4        4.73        2.46      6.41 o
   2  15   4      334.88      308.96      8.94 o
   3  15   4      127.90      135.86      7.23 o
   4  15   4        0.30        5.20      6.61 o
   5  15   4       53.23       56.02      8.57 o
   6  15   4        0.24        3.67     10.14 o
  -7  16   4        1.05       17.29      7.92 o
  -6  16   4        0.00        4.96      6.87 o
  -5  16   4       20.75       24.69      5.48 o
  -4  16   4       20.46       16.63      5.73 o
  -3  16   4      124.98      138.58      8.46 o
  -2  16   4      108.31       98.10      7.41 o
  -1  16   4        2.35        7.76      7.18 o
   0  16   4      389.22      407.13     18.55 o
   1  16   4        0.93       -5.14      8.21 o
   2  16   4      192.70      192.36     15.55 o
   3  16   4       78.45       97.15     13.04 o
   4  16   4        2.68       -0.11      7.13 o
   5  16   4        0.78       -1.95     10.67 o
   6  16   4        0.34       14.80     10.35 o
  -6  17   4        2.83        6.26      6.78 o
  -5  17   4       28.00       29.77      6.80 o
  -4  17   4       97.92       89.77      7.02 o
  -3  17   4       21.78       22.88      7.71 o
  -2  17   4       95.92      121.49     15.87 o
  -1  17   4       65.19       59.57      8.01 o
   0  17   4       17.66       22.52      6.93 o
   1  17   4      135.28      139.87     16.85 o
   2  17   4       48.04       38.96      9.36 o
   3  17   4        4.70        7.70      8.64 o
   4  17   4       15.26       18.09      7.35 o
   5  17   4        2.40       -2.75      7.39 o
  -6  18   4       21.83       17.01      8.17 o
  -5  18   4        2.79        7.58      7.60 o
  -4  18   4       14.84       22.06      6.89 o
  -3  18   4        4.19        7.92      9.25 o
  -2  18   4       18.70       11.65      7.10 o
  -1  18   4      182.46      173.88      7.66 o
   0  18   4       39.89       47.57      6.60 o
   1  18   4        0.49        2.53      6.36 o
   2  18   4       62.40       54.37      7.79 o
   3  18   4        8.29       19.40      9.78 o
   4  18   4        0.18        9.32      8.34 o
   5  18   4        1.10       10.21      7.46 o
  -6  19   4        0.60       14.04      8.27 o
  -5  19   4      101.03       91.17      7.11 o
  -4  19   4      127.32      116.42     11.24 o
  -3  19   4       27.65       30.69      7.98 o
  -2  19   4        2.00       -1.49      6.69 o
  -1  19   4       33.41       35.14      6.01 o
   0  19   4       30.57       35.99     11.44 o
   1  19   4        5.18        7.31      6.49 o
   2  19   4        6.96       22.72     10.41 o
   3  19   4        2.00       -0.56      7.06 o
   4  19   4        2.60       -0.94      7.43 o
   5  19   4        5.87        9.86      6.78 o
  -5  20   4        1.91        5.72      6.93 o
  -4  20   4        2.03        7.75      6.93 o
  -3  20   4       21.36       29.10      8.01 o
  -2  20   4        2.57        6.80      7.44 o
  -1  20   4       21.18       23.63      6.52 o
   0  20   4        0.60       12.69      6.51 o
   1  20   4       41.28       34.92      7.64 o
   2  20   4        6.03       11.75      7.45 o
   3  20   4       22.31       22.69      7.48 o
   4  20   4        0.22       -4.93      7.67 o
  -5  21   4        1.17        1.22      7.09 o
  -4  21   4        0.76       13.92      7.15 o
  -3  21   4        2.95        5.87      6.92 o
  -2  21   4       28.42       26.98     10.27 o
  -1  21   4        0.00       10.03      6.79 o
   0  21   4       15.54       13.87      6.50 o
   1  21   4        0.05        8.67      6.29 o
   2  21   4       27.56       30.63      7.41 o
   3  21   4        0.02        7.57      8.86 o
   4  21   4        3.37        8.18      7.74 o
  -4  22   4        0.52        8.65      6.78 o
  -3  22   4        0.23       18.08      7.50 o
  -2  22   4       31.52       41.51      6.58 o
  -1  22   4        7.38        3.82      7.30 o
   0  22   4        3.61        2.26      6.15 o
   1  22   4       10.89       12.04      6.67 o
   2  22   4        0.04       12.36      7.54 o
   3  22   4       39.60       36.49      8.81 o
  -3  23   4        2.14       -3.62      7.19 o
  -2  23   4        5.07       10.12      8.09 o
  -1  23   4        3.75       17.07      6.55 o
   0  23   4        2.56        7.44      7.03 o
   1  23   4        1.26        6.64      6.46 o
   2  23   4       24.57       27.90      6.15 o
  -2  24   4       11.85        7.63      8.03 o
  -1  24   4        0.12        1.14      7.13 o
   0  24   4        0.06       -2.53      6.88 o
   1  24   4       10.42       19.09      7.13 o
  -7   0   5        1.46        6.16     11.08 o
  -5   0   5        0.14       21.18     11.14 o
  -3   0   5      349.01      362.10      9.19 o
  -1   0   5      160.30      149.82     22.14 o
   1   0   5      545.10      640.89     21.70 o
   3   0   5      685.64      682.68     20.22 o
   5   0   5      197.77      184.48     14.76 o
   7   0   5        0.20       19.41     14.49 o
  -8   1   5       36.98       35.70      6.86 o
  -7   1   5        1.83        4.82     15.73 o
  -6   1   5      192.03      195.69      8.62 o
  -5   1   5       62.05       68.54      6.33 o
  -4   1   5        0.09        7.34      6.71 o
  -3   1   5      311.60      322.43     11.42 o
  -2   1   5       17.54       14.39      5.78 o
  -1   1   5       31.14       34.28      7.21 o
   0   1   5      191.78      211.12      9.44 o
   1   1   5        1.49        0.01      8.46 o
   2   1   5      165.14      153.53     10.10 o
   3   1   5       70.66       64.32     10.12 o
   4   1   5       16.06       22.70      9.08 o
   5   1   5      127.18      140.56     10.79 o
   6   1   5      102.86       90.76      8.47 o
   7   1   5        4.44        0.49      9.56 o
  -8   2   5       69.97       54.31     10.00 o
  -7   2   5        3.21       12.80      7.97 o
  -6   2   5       91.94       93.37      8.30 o
  -5   2   5        6.99        3.79      8.21 o
  -4   2   5        5.51       14.69      5.82 o
  -3   2   5      412.75      416.03      8.07 o
  -2   2   5      801.25      777.42     10.53 o
  -1   2   5       22.28       19.23      7.43 o
   0   2   5     1147.45     1190.69     43.36 o
   1   2   5      279.50      280.85      9.20 o
   2   2   5       55.42       57.56      9.72 o
   3   2   5      171.69      157.45     12.59 o
   4   2   5       83.19       79.02     11.17 o
   5   2   5       14.29       32.67      9.71 o
   6   2   5      131.64      121.44      8.49 o
   7   2   5        2.26        6.37      8.02 o
  -8   3   5       15.10        9.62      7.11 o
  -7   3   5        0.43        3.83      8.03 o
  -6   3   5       97.85       95.72      7.22 o
  -5   3   5       28.27       24.59      5.89 o
  -4   3   5       18.76       18.38      5.64 o
  -3   3   5       48.00       42.83      6.28 o
  -2   3   5       30.41       29.85      5.33 o
  -1   3   5     1124.24     1108.46     64.11 o
   0   3   5      382.29      378.34     16.33 o
   1   3   5        8.85       13.20     10.80 o
   2   3   5       35.19       37.57     11.28 o
   3   3   5       60.75       68.97      7.39 o
   4   3   5        2.92       25.40     14.03 o
   5   3   5       13.95       29.43     17.50 o
   6   3   5       19.48       14.46      9.93 o
   7   3   5       34.87       17.01      7.47 o
  -8   4   5        8.45       24.88      8.46 o
  -7   4   5       33.29       41.45      8.36 o
  -6   4   5      257.44      250.46      7.74 o
  -5   4   5        6.03        9.23      5.71 o
  -4   4   5      211.08      222.63      6.87 o
  -3   4   5       30.46       33.01      7.07 o
  -2   4   5       79.17       90.60      7.12 o
  -1   4   5      178.22      183.14     12.34 o
   0   4   5      978.33     1002.03     45.15 o
   1   4   5        2.60       -2.90     11.96 o
   2   4   5       55.03       42.53      8.83 o
   3   4   5       21.84       24.27      8.40 o
   4   4   5        8.49        3.95     10.87 o
   5   4   5        0.76        5.79     10.29 o
   6   4   5        2.48       -8.06     14.62 o
   7   4   5        0.72       -2.50      6.33 o
  -8   5   5       77.94       59.63      7.08 o
  -7   5   5        4.43        9.45      6.63 o
  -6   5   5       18.66       17.70      7.63 o
  -5   5   5       20.39       18.25      5.57 o
  -4   5   5       96.37      107.10      6.67 o
  -3   5   5        0.02        1.38      6.20 o
  -2   5   5        2.24        8.48      8.05 o
  -1   5   5      417.14      432.17     31.72 o
   0   5   5       22.06       29.08     12.35 o
   1   5   5      182.64      187.61     12.23 o
   2   5   5       57.25       55.44      8.90 o
   3   5   5        3.11       14.64      8.30 o
   4   5   5       39.71       40.60      9.93 o
   5   5   5       29.15       21.89      5.95 o
   6   5   5        4.43       -6.44      9.83 o
   7   5   5        0.05       15.97      7.07 o
  -8   6   5       27.65       19.81      8.36 o
  -7   6   5        0.04       12.04      6.52 o
  -6   6   5        0.13        3.62      8.42 o
  -5   6   5        3.23        9.50      5.58 o
  -4   6   5      377.34      391.15      8.51 o
  -3   6   5       38.13       28.46      5.81 o
  -2   6   5       14.07       15.99      8.30 o
  -1   6   5       19.27       12.53      8.52 o
   0   6   5      291.91      282.82     21.06 o
   1   6   5       15.35       14.48      8.77 o
   2   6   5       14.14       19.38      7.78 o
   3   6   5       72.75       69.30      7.15 o
   4   6   5        0.01        3.22      6.46 o
   5   6   5       40.21       35.23      6.05 o
   6   6   5        1.46        1.97      6.67 o
   7   6   5        1.26        8.95      6.08 o
  -8   7   5        4.74        4.41      5.25 o
  -7   7   5       22.00       31.91      6.04 o
  -6   7   5        2.70        8.68      6.43 o
  -5   7   5       12.25       21.08      5.79 o
  -4   7   5        4.65        9.97      7.11 o
  -3   7   5      585.62      609.66     27.71 o
  -2   7   5      182.47      180.73      8.24 o
  -1   7   5        1.04       17.03     10.74 o
   0   7   5        1.42        4.11      8.89 o
   1   7   5      164.58      166.46      9.73 o
   2   7   5       58.22       61.38      6.99 o
   3   7   5       84.40       87.66      7.53 o
   4   7   5        0.43        6.84     10.50 o
   5   7   5       57.59       56.36      7.15 o
   6   7   5       11.80       20.83     11.15 o
   7   7   5        6.41        4.52      6.03 o
  -8   8   5        0.55        6.23      5.59 o
  -7   8   5        9.52       13.35      6.68 o
  -6   8   5        8.74       10.75      5.20 o
  -5   8   5       47.94       49.32      4.87 o
  -4   8   5      141.31      143.94      5.59 o
  -3   8   5        2.34        4.53      5.36 o
  -2   8   5        8.76       18.49      6.88 o
  -1   8   5      291.74      292.53     23.09 o
   0   8   5       38.84       29.56     12.83 o
   1   8   5      314.69      339.79     23.85 o
   2   8   5      334.77      319.08     11.53 o
   3   8   5       71.16       68.32      6.81 o
   4   8   5       20.08       22.82      6.21 o
   5   8   5       28.92       27.16      7.99 o
   6   8   5       10.62       12.89      7.72 o
   7   8   5        5.46       11.48      8.11 o
  -8   9   5        8.78        5.59      5.83 o
  -7   9   5        0.11        8.14      6.73 o
  -6   9   5       17.64       18.33      5.19 o
  -5   9   5       20.51       26.48      5.97 o
  -4   9   5        7.36        2.97      5.44 o
  -3   9   5      116.51      110.90      6.47 o
  -2   9   5      149.18      168.76      8.44 o
  -1   9   5      289.10      295.76     30.44 o
   0   9   5        1.98        4.30     10.28 o
   1   9   5        0.19       22.07     13.66 o
   2   9   5      515.89      497.03     17.39 o
   3   9   5       63.04       66.77      6.60 o
   4   9   5      684.09      742.54     31.99 o
   5   9   5       19.87       11.99      6.44 o
   6   9   5        0.17        3.99      7.83 o
   7   9   5        4.88        4.23      7.41 o
  -8  10   5        2.03        4.82      7.10 o
  -7  10   5        1.64        6.32      6.95 o
  -6  10   5        4.98        7.45      4.28 o
  -5  10   5       25.79       23.98      5.94 o
  -4  10   5       39.87       34.81      5.65 o
  -3  10   5        0.17        2.45      5.94 o
  -2  10   5      230.78      224.37      7.60 o
  -1  10   5        3.79        7.35     10.16 o
   0  10   5        7.90       17.50     13.57 o
   1  10   5       18.53        2.87     13.22 o
   2  10   5      164.38      142.73      7.91 o
   3  10   5       62.99       54.80      6.89 o
   4  10   5        2.12       -0.71      6.63 o
   5  10   5       61.16       65.70      7.75 o
   6  10   5        3.25        9.34      7.19 o
  -8  11   5        0.15        3.70      7.42 o
  -7  11   5        0.08        7.99      6.21 o
  -6  11   5       10.20       12.56      5.22 o
  -5  11   5       14.22       16.40      4.76 o
  -4  11   5       20.50       23.89      5.60 o
  -3  11   5      101.44      100.13      5.55 o
  -2  11   5        5.36       -0.33     10.94 o
  -1  11   5       16.59       23.29      9.04 o
   0  11   5      137.89      163.07     13.15 o
   1  11   5       86.48       95.15     20.00 o
   2  11   5      418.24      415.84     13.07 o
   3  11   5      392.15      387.34      8.48 o
   4  11   5        0.92        2.77      6.20 o
   5  11   5      168.47      132.38      7.18 o
   6  11   5        1.45        9.46      6.10 o
  -7  12   5       13.51       12.87      5.91 o
  -6  12   5        8.60        7.89      4.97 o
  -5  12   5       18.34       19.85      5.36 o
  -4  12   5       84.96       91.42      6.88 o
  -3  12   5       18.86       11.94      6.70 o
  -2  12   5       43.17       45.49      7.05 o
  -1  12   5        0.11       -3.20      8.68 o
   0  12   5       36.73       38.52      9.96 o
   1  12   5       27.99       39.02      8.90 o
   2  12   5       16.54       15.61      7.09 o
   3  12   5       26.61       31.37      9.23 o
   4  12   5        0.24        1.95      8.04 o
   5  12   5        4.58        3.60      6.87 o
   6  12   5       16.87       15.96      7.95 o
  -7  13   5       16.90       16.60      6.24 o
  -6  13   5        6.31        1.37      4.93 o
  -5  13   5        0.25        6.33      5.85 o
  -4  13   5       73.46       83.48      5.90 o
  -3  13   5       49.03       50.01      6.94 o
  -2  13   5       54.58       41.79      8.84 o
  -1  13   5      125.34      136.16     19.64 o
   0  13   5      273.98      286.33     10.36 o
   1  13   5      434.57      419.74     43.34 o
   2  13   5      236.35      233.14     10.73 o
   3  13   5       26.89       18.40      8.54 o
   4  13   5        0.79        4.91      7.52 o
   5  13   5       31.08       23.58      7.53 o
   6  13   5        0.51        2.15      7.90 o
  -7  14   5        7.26       14.36      5.56 o
  -6  14   5        7.50       11.10      5.57 o
  -5  14   5        5.99       12.43      5.86 o
  -4  14   5       16.29       24.06      6.37 o
  -3  14   5       14.09       10.82      8.25 o
  -2  14   5        7.05        0.26      7.36 o
  -1  14   5      464.36      493.60     34.38 o
   0  14   5      748.03      790.38    135.48 o
   1  14   5       28.34       36.90     21.83 o
   2  14   5       48.39       56.79      8.18 o
   3  14   5       29.49       30.79      7.43 o
   4  14   5        1.65        3.86      7.68 o
   5  14   5        4.36        8.85      8.35 o
   6  14   5        4.62        7.35      7.23 o
  -7  15   5        4.85        9.10      6.59 o
  -6  15   5        4.66        4.81      6.20 o
  -5  15   5        8.40       14.12      5.58 o
  -4  15   5        0.07        6.32      5.56 o
  -3  15   5        0.00        6.23      6.65 o
  -2  15   5       40.74       50.14      8.98 o
  -1  15   5       31.85       19.32      9.78 o
   0  15   5        0.00       10.16     11.50 o
   1  15   5      135.93      129.48     15.06 o
   2  15   5      118.21      142.33     17.41 o
   3  15   5        0.31        7.62      7.01 o
   4  15   5        0.00        6.57      6.53 o
   5  15   5        4.32        8.14      7.23 o
  -6  16   5       45.11       41.60      6.56 o
  -5  16   5        0.90        0.89      6.52 o
  -4  16   5       47.99       46.71     11.02 o
  -3  16   5        1.34        8.27      6.76 o
  -2  16   5       91.59      103.35      9.57 o
  -1  16   5        7.75       10.40      7.20 o
   0  16   5      144.51      135.41     24.69 o
   1  16   5       32.23       34.05      8.02 o
   2  16   5        4.86        3.23      7.88 o
   3  16   5        4.11        9.27      7.69 o
   4  16   5        7.05       14.02      8.41 o
   5  16   5        2.82       20.73      7.56 o
  -6  17   5       29.46       35.11      6.82 o
  -5  17   5        2.63        2.08      5.97 o
  -4  17   5        9.45       15.81      8.19 o
  -3  17   5       81.20       90.00      6.77 o
  -2  17   5       24.00       27.35      6.93 o
  -1  17   5       15.99       16.64      7.63 o
   0  17   5      148.56      171.74     19.57 o
   1  17   5       85.70       97.83      8.31 o
   2  17   5        5.20       23.07      9.11 o
   3  17   5        1.02        2.23      8.98 o
   4  17   5        3.60        0.45      7.15 o
   5  17   5       22.14       43.17      9.39 o
  -6  18   5        0.36        4.95      5.74 o
  -5  18   5        6.74        4.22      7.81 o
  -4  18   5       32.84       29.44      6.69 o
  -3  18   5        8.29        0.42      7.08 o
  -2  18   5      126.58      122.79     13.30 o
  -1  18   5      193.56      208.46     18.62 o
   0  18   5        1.82       11.93      7.57 o
   1  18   5      277.36      259.01     17.38 o
   2  18   5        3.91        3.19      9.71 o
   3  18   5        3.34        8.07      8.44 o
   4  18   5        0.20        7.74      6.84 o
  -5  19   5       17.58       11.33      8.22 o
  -4  19   5       62.85       47.81      6.81 o
  -3  19   5        2.93        4.96      7.05 o
  -2  19   5       43.76       40.64      7.49 o
  -1  19   5      179.91      183.39      8.34 o
   0  19   5        0.11       -0.17      7.73 o
   1  19   5       28.93       39.01      9.25 o
   2  19   5        4.71       11.68      7.76 o
   3  19   5        0.94       -2.68      7.80 o
   4  19   5        6.71       12.37      7.46 o
  -5  20   5       21.07        6.71      8.36 o
  -4  20   5        9.21       15.18      7.11 o
  -3  20   5       17.27       20.79      8.46 o
  -2  20   5        2.00        6.99      7.35 o
  -1  20   5        9.65       27.49      8.84 o
   0  20   5       70.91       58.90      8.58 o
   1  20   5        6.52        0.77      8.04 o
   2  20   5        2.78       -6.04      9.13 o
   3  20   5       12.39       13.32      7.72 o
  -4  21   5        0.31        3.98      8.10 o
  -3  21   5       21.48       15.03      7.25 o
  -2  21   5        0.03        9.32      7.11 o
  -1  21   5       15.76       21.88      8.70 o
   0  21   5        4.00       -1.38      8.16 o
   1  21   5        0.55       -2.25      6.88 o
   2  21   5       63.76       58.11      8.45 o
   3  21   5        0.06        7.88      7.24 o
  -3  22   5        1.32       14.49      8.08 o
  -2  22   5        0.01        0.22      8.78 o
  -1  22   5        3.85        9.43      9.82 o
   0  22   5        0.09       -0.20      8.01 o
   1  22   5        8.49       22.20      8.16 o
   2  22   5        5.84       14.22      9.75 o
  -3  23   5        0.07       10.27      9.11 o
  -2  23   5        1.67        1.66      6.55 o
  -1  23   5       11.38       13.38      6.73 o
   0  23   5       12.30       10.93      8.21 o
   1  23   5        5.35        7.45      9.57 o
  -1  24   5       22.36       15.07      7.94 o
  -8   0   6       42.55       25.18      8.13 o
  -6   0   6       44.57       49.43     11.41 o
  -4   0   6        1.66        1.30      7.97 o
  -2   0   6     1243.25     1218.29     79.28 o
   0   0   6     1771.08     1859.91    128.39 o
   2   0   6      108.15      126.08     12.36 o
   4   0   6       75.72       83.40     16.52 o
   6   0   6       74.94       68.97     15.08 o
  -8   1   6        7.43       19.14      8.45 o
  -7   1   6        7.42       18.74      8.02 o
  -6   1   6        3.28       -4.94      8.26 o
  -5   1   6       34.98       46.11      8.11 o
  -4   1   6        2.45        9.71      6.11 o
  -3   1   6        7.34       15.69      6.23 o
  -2   1   6        5.43        4.76      5.98 o
  -1   1   6      550.49      546.03     31.26 o
   0   1   6        7.37        9.48      8.11 o
   1   1   6       89.35       85.12      8.53 o
   2   1   6       49.69       38.92      7.98 o
   3   1   6      212.71      197.76     12.88 o
   4   1   6      397.06      376.22     18.89 o
   5   1   6        2.26       -9.67     10.26 o
   6   1   6       52.38       28.68     11.54 o
   7   1   6        5.06        2.89      8.30 o
  -8   2   6        2.58       10.78     12.55 o
  -7   2   6       30.73       34.70      6.71 o
  -6   2   6      155.89      140.13      8.73 o
  -5   2   6        2.45       16.02      6.24 o
  -4   2   6       43.29       38.29      6.76 o
  -3   2   6        4.32        6.56      5.65 o
  -2   2   6      452.81      454.88     22.96 o
  -1   2   6      393.55      410.11     26.75 o
   0   2   6       48.38       51.45      8.25 o
   1   2   6       37.54       45.33      8.44 o
   2   2   6       13.41       22.47      8.54 o
   3   2   6      361.74      342.01     13.21 o
   4   2   6      498.61      448.47     11.69 o
   5   2   6        1.52       12.58     10.29 o
   6   2   6        2.71        7.38      9.93 o
   7   2   6        6.72       10.00      9.70 o
  -8   3   6       77.50       51.54      6.95 o
  -7   3   6       39.68       46.40      6.69 o
  -6   3   6        7.22        8.53      7.84 o
  -5   3   6       41.00       42.78      5.34 o
  -4   3   6       30.28       40.13      7.17 o
  -3   3   6       14.08       15.74      7.33 o
  -2   3   6       29.44       31.67      6.00 o
  -1   3   6      261.96      277.38     19.23 o
   0   3   6      450.13      427.76     14.30 o
   1   3   6      238.03      231.27      9.87 o
   2   3   6      133.87      133.72     10.77 o
   3   3   6       42.78       35.84      7.76 o
   4   3   6      267.87      287.15     32.93 o
   5   3   6        0.25       -6.73      8.51 o
   6   3   6        4.46       14.86      8.26 o
   7   3   6        1.55        8.44      6.22 o
  -8   4   6       37.81       41.04      8.43 o
  -7   4   6        8.59       -3.08      6.63 o
  -6   4   6       21.72       25.99      8.29 o
  -5   4   6       23.15       22.35      5.27 o
  -4   4   6       21.43       20.12      6.27 o
  -3   4   6       23.96       26.06      5.64 o
  -2   4   6       80.30       87.04      8.24 o
  -1   4   6       30.26       35.78      7.41 o
   0   4   6      117.74      114.94      9.15 o
   1   4   6        3.98       11.03      8.83 o
   2   4   6      114.96      102.65      9.73 o
   3   4   6       57.03       65.58      9.12 o
   4   4   6        0.00        2.54     10.65 o
   5   4   6        0.08       -1.61     10.52 o
   6   4   6        4.32       30.83     15.96 o
   7   4   6        0.02        7.09      8.29 o
  -8   5   6        2.23       -0.28      8.55 o
  -7   5   6        0.01       10.31      5.73 o
  -6   5   6        7.70       10.29      8.85 o
  -5   5   6       49.24       50.69      6.08 o
  -4   5   6        8.09       11.83      5.50 o
  -3   5   6        1.94       11.03      6.54 o
  -2   5   6       20.99       28.50      7.58 o
  -1   5   6       29.35       31.84      9.96 o
   0   5   6        0.47        8.06     10.20 o
   1   5   6      203.42      192.89      9.91 o
   2   5   6      128.02      127.57      8.91 o
   3   5   6        2.13       -5.38      8.84 o
   4   5   6        0.01       -6.31      8.41 o
   5   5   6        1.40        2.43     12.06 o
   6   5   6        0.10        8.66      6.19 o
  -8   6   6        9.80       14.65      8.71 o
  -7   6   6       15.12       27.78      8.16 o
  -6   6   6       21.33       27.01      6.59 o
  -5   6   6        2.92        4.75      5.89 o
  -4   6   6      288.74      288.19     15.89 o
  -3   6   6        6.24        1.72      6.68 o
  -2   6   6      242.45      238.41     15.29 o
  -1   6   6        9.69       16.40      7.73 o
   0   6   6      144.14      133.49     21.28 o
   1   6   6       37.95       43.31     11.09 o
   2   6   6       28.49       28.67      8.56 o
   3   6   6      169.01      170.21     13.39 o
   4   6   6        5.12        3.15      7.89 o
   5   6   6        0.72       14.36      6.95 o
   6   6   6        2.40        4.17      7.88 o
  -8   7   6       14.71       14.80      5.82 o
  -7   7   6        0.66        0.63      8.49 o
  -6   7   6        6.82        2.88      5.83 o
  -5   7   6       24.82       30.45      5.44 o
  -4   7   6        3.44        9.58      6.37 o
  -3   7   6        0.01        4.16      7.26 o
  -2   7   6      253.48      266.59     20.86 o
  -1   7   6       38.10       51.78     11.67 o
   0   7   6       33.48       25.23      9.93 o
   1   7   6      334.63      341.97     11.86 o
   2   7   6      358.68      337.95      9.89 o
   3   7   6        1.88       16.49      7.15 o
   4   7   6        2.85       14.31      6.64 o
   5   7   6        1.46        6.60      8.38 o
   6   7   6        0.55       10.56      7.85 o
  -8   8   6        1.35        1.77      5.48 o
  -7   8   6        0.01        6.11      6.10 o
  -6   8   6        3.28        8.00      4.92 o
  -5   8   6        2.02        7.33      6.02 o
  -4   8   6       20.83       26.57      7.08 o
  -3   8   6      457.62      462.54     11.80 o
  -2   8   6       42.98       38.59      8.42 o
  -1   8   6       17.89       39.27     15.47 o
   0   8   6      374.41      372.07     31.43 o
   1   8   6      128.85      122.97     21.77 o
   2   8   6      284.17      290.01     12.01 o
   3   8   6       55.60       64.11      7.05 o
   4   8   6       79.99       74.26      7.58 o
   5   8   6        9.20        8.52      7.77 o
   6   8   6        1.54       12.90      7.22 o
  -8   9   6        0.41        7.97      7.38 o
  -7   9   6       14.74       11.84      7.06 o
  -6   9   6        0.00        0.35      5.25 o
  -5   9   6       57.37       45.43      5.09 o
  -4   9   6       14.84       14.22      6.26 o
  -3   9   6       41.93       41.99      6.19 o
  -2   9   6       38.49       47.98      8.91 o
  -1   9   6       35.10       28.03      9.67 o
   0   9   6        0.07        4.53     10.59 o
   1   9   6      595.33      552.80     50.48 o
   2   9   6       98.18       91.29      8.26 o
   3   9   6     1330.03     1275.69     40.68 o
   4   9   6       65.84       62.11      7.06 o
   5   9   6        1.00        1.93      7.07 o
   6   9   6        5.90        8.50      6.72 o
  -7  10   6        0.81        2.76      6.15 o
  -6  10   6        0.03        1.23      5.37 o
  -5  10   6       36.87       44.73      5.58 o
  -4  10   6        7.63       17.95      6.59 o
  -3  10   6       20.14       18.75      5.86 o
  -2  10   6       39.80       39.30      6.87 o
  -1  10   6        4.31        0.42     11.47 o
   0  10   6       50.56       58.75     10.65 o
   1  10   6      401.55      447.20     35.33 o
   2  10   6       15.06       14.05      7.73 o
   3  10   6        0.22        3.84      6.12 o
   4  10   6       10.35       11.91      6.94 o
   5  10   6       18.71       22.70      7.92 o
   6  10   6        1.32        1.95      7.33 o
  -7  11   6        0.74        3.70      4.42 o
  -6  11   6       14.17       25.10      4.99 o
  -5  11   6       19.41       28.35      5.39 o
  -4  11   6       29.45       34.64      5.76 o
  -3  11   6      150.26      143.62      9.21 o
  -2  11   6       75.11       66.93      8.40 o
  -1  11   6      234.50      255.51     42.40 o
   0  11   6        2.31        5.10      9.36 o
   1  11   6      278.10      261.38     17.19 o
   2  11   6      396.95      353.82     10.59 o
   3  11   6        2.94        5.47      7.31 o
   4  11   6        8.48       13.70      8.92 o
   5  11   6       12.28       11.90      7.19 o
   6  11   6        8.18       -4.16      6.59 o
  -7  12   6        0.10        6.79      5.10 o
  -6  12   6        4.02       -4.44      6.11 o
  -5  12   6       19.96       20.47      6.04 o
  -4  12   6       10.81       14.27      5.62 o
  -3  12   6        3.14        4.17      7.40 o
  -2  12   6       21.18       25.80     25.54 o
  -1  12   6        5.29       17.32     15.11 o
   0  12   6      103.22      130.16     20.39 o
   1  12   6        1.73        4.06     11.54 o
   2  12   6        3.16        9.45      7.25 o
   3  12   6      137.70      135.54      7.43 o
   4  12   6       26.83       23.46      6.81 o
   5  12   6        6.38       12.50      6.28 o
   6  12   6        0.07        4.86      7.49 o
  -7  13   6        0.74       13.13      5.93 o
  -6  13   6       10.07       13.62      6.13 o
  -5  13   6       23.27       33.19      5.35 o
  -4  13   6        3.35        3.37      5.64 o
  -3  13   6       10.72        9.19      6.41 o
  -2  13   6       43.66       45.74     10.42 o
  -1  13   6      219.00      245.76     23.15 o
   0  13   6       90.51       88.80     11.73 o
   1  13   6        0.13        4.27     11.61 o
   2  13   6       28.12       24.15     10.82 o
   3  13   6        2.66       12.65      6.79 o
   4  13   6       13.66       11.16      6.54 o
   5  13   6        6.81       15.43      6.41 o
  -7  14   6       16.75       18.80      6.51 o
  -6  14   6        0.09       -8.43      6.20 o
  -5  14   6        5.89        7.23      6.29 o
  -4  14   6        4.63       16.00      6.78 o
  -3  14   6       61.94       74.42      6.37 o
  -2  14   6      177.49      174.30     35.15 o
  -1  14   6      187.24      217.74     27.94 o
   0  14   6       21.78       28.63      7.92 o
   1  14   6       97.75      102.78     11.54 o
   2  14   6        1.33        9.23     17.50 o
   3  14   6        0.09        1.24      7.03 o
   4  14   6        0.50       13.04      7.81 o
   5  14   6        0.12       -2.74      7.08 o
  -6  15   6        5.49        8.24      5.70 o
  -5  15   6        0.00        1.18      5.70 o
  -4  15   6       11.52        4.35      5.45 o
  -3  15   6        2.26       -6.82      5.66 o
  -2  15   6        6.84        1.43      8.20 o
  -1  15   6        6.63       19.76      6.95 o
   0  15   6       64.86       59.91      9.40 o
   1  15   6       48.37       71.07     10.56 o
   2  15   6       15.86       28.22     15.37 o
   3  15   6       53.00       51.29      8.11 o
   4  15   6        4.98       14.85      6.05 o
   5  15   6        4.62        5.46      6.50 o
  -6  16   6       14.54        9.68      5.78 o
  -5  16   6        5.47        4.99      5.67 o
  -4  16   6       29.76       27.29      6.56 o
  -3  16   6        0.61        5.32      6.98 o
  -2  16   6       64.48       84.06     14.06 o
  -1  16   6       11.43      -14.65      8.49 o
   0  16   6        0.52       25.93     11.70 o
   1  16   6        0.71       -4.31      8.72 o
   2  16   6        0.35       22.86      8.48 o
   3  16   6       25.30       22.93      7.13 o
   4  16   6        0.42       -0.06      7.34 o
  -6  17   6        0.36        0.54      5.40 o
  -5  17   6       17.30       19.34      5.83 o
  -4  17   6       38.38       52.23      9.14 o
  -3  17   6       10.55       18.04      6.49 o
  -2  17   6        3.15        9.55      7.89 o
  -1  17   6       18.43       20.30      7.49 o
   0  17   6        0.00       20.89     24.72 o
   1  17   6        5.98       21.79     13.34 o
   2  17   6        0.43       12.28     11.31 o
   3  17   6        0.42       -0.25      6.20 o
   4  17   6       21.87       20.36      7.12 o
  -5  18   6        2.05       10.06      6.70 o
  -4  18   6        4.89        6.35      5.88 o
  -3  18   6       66.33       68.93     10.07 o
  -2  18   6        6.76        1.05      7.11 o
  -1  18   6        6.45        4.15      8.77 o
   0  18   6        4.94        9.96     10.96 o
   1  18   6        9.05       -5.49     21.77 o
   2  18   6        0.25        5.00     10.28 o
   3  18   6        0.15        6.40      7.02 o
   4  18   6        2.14        5.79      6.92 o
  -5  19   6        9.17       17.70      6.11 o
  -4  19   6        0.22        4.80      8.36 o
  -3  19   6       28.07       35.37      9.12 o
  -2  19   6       26.80       32.00      8.98 o
  -1  19   6        9.95       26.71      8.76 o
   0  19   6        6.59        9.86      9.29 o
   1  19   6       27.82       39.81     10.47 o
   2  19   6        0.44       11.12      8.46 o
   3  19   6       13.98       15.99      6.70 o
  -4  20   6       11.98       15.08      8.68 o
  -3  20   6        5.37       13.14      8.44 o
  -2  20   6        0.18       -4.26      7.34 o
  -1  20   6       34.60       32.43      7.64 o
   0  20   6        1.84        6.00      7.74 o
   1  20   6        0.03       -6.58      7.14 o
   2  20   6        2.26        4.13     10.09 o
   3  20   6        2.93        8.46      8.55 o
  -3  21   6       17.57        9.00      7.72 o
  -2  21   6        0.98        6.98      8.23 o
  -1  21   6       11.74       19.15      8.79 o
   0  21   6        0.02       15.05      7.68 o
   1  21   6        1.17       -1.26      8.47 o
   2  21   6        0.38       28.81     10.98 o
  -2  22   6        1.65        1.19      7.39 o
  -1  22   6        6.77       12.36      8.84 o
   0  22   6        0.05       -0.36     11.60 o
   1  22   6       43.08       48.29     10.94 o
  -7   0   7        5.12       -2.23     11.67 o
  -5   0   7       39.84       37.83      8.79 o
  -3   0   7       27.61       30.88      9.31 o
  -1   0   7       72.28       82.69     11.59 o
   1   0   7      639.04      659.50     14.43 o
   3   0   7       64.69       41.04     16.98 o
   5   0   7       15.42       14.62     15.67 o
  -8   1   7        2.24        6.20      8.71 o
  -7   1   7        1.69        4.69      6.86 o
  -6   1   7        0.62        4.45      6.54 o
  -5   1   7       15.52       12.32      7.21 o
  -4   1   7       76.89       76.36      6.57 o
  -3   1   7       31.07       44.67      6.49 o
  -2   1   7        0.98       11.35      7.06 o
  -1   1   7       10.50       16.46      8.51 o
   0   1   7      158.12      152.47      8.56 o
   1   1   7      286.38      287.02      8.06 o
   2   1   7      120.59      110.91     12.00 o
   3   1   7       37.89       19.53     12.07 o
   4   1   7      153.16      113.16     26.43 o
   5   1   7        0.07       -5.32      8.82 o
   6   1   7        2.23       16.84     10.82 o
  -8   2   7       13.74        3.50      6.19 o
  -7   2   7        3.72        1.94      6.85 o
  -6   2   7        0.23        5.79      7.99 o
  -5   2   7       76.99       80.20      6.59 o
  -4   2   7      211.25      226.02      7.76 o
  -3   2   7       22.29       16.84      5.72 o
  -2   2   7      412.25      428.77     28.42 o
  -1   2   7      143.14      144.88      8.94 o
   0   2   7        1.59        1.03      8.12 o
   1   2   7       18.10       19.86      7.65 o
   2   2   7      201.48      191.97     10.21 o
   3   2   7       29.49       35.99     10.16 o
   4   2   7       14.17       13.06     11.29 o
   5   2   7       16.48       16.92      9.01 o
   6   2   7        0.71        5.18      9.31 o
  -8   3   7        5.01       10.83      8.55 o
  -7   3   7        5.03        3.75      8.19 o
  -6   3   7        2.36       10.40      6.61 o
  -5   3   7        1.48       10.73      7.13 o
  -4   3   7       39.76       34.66      6.17 o
  -3   3   7       44.08       53.85      7.97 o
  -2   3   7        5.33       12.67      5.93 o
  -1   3   7        1.39        7.45      6.21 o
   0   3   7       82.81       80.84      7.93 o
   1   3   7       22.13       26.46      8.05 o
   2   3   7        0.19        3.31      7.35 o
   3   3   7       11.04       21.51      9.02 o
   4   3   7       40.67       27.95     11.13 o
   5   3   7       49.25       47.22     10.97 o
   6   3   7        3.47       11.23     10.51 o
  -8   4   7       21.79        9.68     15.47 o
  -7   4   7        0.97        3.36     13.21 o
  -6   4   7        2.37        6.99      8.14 o
  -5   4   7        0.21        0.13      5.58 o
  -4   4   7       29.39       32.80      6.14 o
  -3   4   7       17.65       20.82      7.32 o
  -2   4   7       79.41       85.74      7.26 o
  -1   4   7       62.27       74.55      8.44 o
   0   4   7        4.82        7.36      7.68 o
   1   4   7      219.94      208.42     12.09 o
   2   4   7       80.64       88.34     12.41 o
   3   4   7        3.79       11.46      8.71 o
   4   4   7        1.78       -2.92     10.79 o
   5   4   7        9.74        8.74      8.99 o
   6   4   7        0.70        1.08     10.93 o
  -8   5   7       15.11       10.68      7.35 o
  -7   5   7        3.29        9.29      8.35 o
  -6   5   7       22.22       21.08      6.76 o
  -5   5   7        0.00        1.07      6.67 o
  -4   5   7        4.29       12.09      6.06 o
  -3   5   7       41.14       38.79      6.65 o
  -2   5   7        5.82        8.82      8.36 o
  -1   5   7        2.33        7.27      9.72 o
   0   5   7      156.73      151.37      9.52 o
   1   5   7       21.30       25.55      9.72 o
   2   5   7       35.63       26.59      7.45 o
   3   5   7        3.51        0.70      8.53 o
   4   5   7        6.01       14.24     11.01 o
   5   5   7        0.33       -4.31     10.65 o
   6   5   7        0.13        9.71      7.55 o
  -8   6   7        0.49       10.99      8.75 o
  -7   6   7        4.65        8.07      6.68 o
  -6   6   7        0.09        5.96      5.79 o
  -5   6   7        4.03        5.45      7.00 o
  -4   6   7       29.05       30.20      6.27 o
  -3   6   7        1.59        7.65      8.43 o
  -2   6   7        2.17        9.17      6.37 o
  -1   6   7       11.76       23.96     10.66 o
   0   6   7       17.95       21.10     11.15 o
   1   6   7      151.76      145.06     10.60 o
   2   6   7        6.57        8.57      9.33 o
   3   6   7       78.51       75.65      7.37 o
   4   6   7        9.72        3.08      7.99 o
   5   6   7        2.09        4.58      6.35 o
   6   6   7        0.77       15.49      7.99 o
  -7   7   7        4.83        5.94      6.77 o
  -6   7   7       43.81       38.82      6.12 o
  -5   7   7       39.97       50.65      6.87 o
  -4   7   7        3.79        9.74      6.10 o
  -3   7   7       26.44       31.75      6.53 o
  -2   7   7       16.09       21.35      7.92 o
  -1   7   7       11.57       15.83      8.48 o
   0   7   7      162.58      158.24      8.98 o
   1   7   7        0.79        2.22     20.09 o
   2   7   7        4.35       11.76      7.00 o
   3   7   7       71.80       55.94      6.35 o
   4   7   7       17.19       10.78      5.80 o
   5   7   7        9.69        8.29      8.07 o
   6   7   7        0.02        7.00      8.27 o
  -7   8   7        0.09        3.36      5.48 o
  -6   8   7        6.89       10.32      6.92 o
  -5   8   7       13.63       16.01      6.11 o
  -4   8   7        9.52       12.60      7.70 o
  -3   8   7        0.20        6.50      6.26 o
  -2   8   7        8.19       17.21      6.69 o
  -1   8   7        5.50       22.00      9.37 o
   0   8   7      147.17      159.32     39.05 o
   1   8   7      324.87      292.20     28.80 o
   2   8   7        2.43        6.38      8.00 o
   3   8   7       12.17        9.04      5.97 o
   4   8   7        0.16       -3.33      6.85 o
   5   8   7        0.04        2.27      7.99 o
   6   8   7        1.64        7.71      8.34 o
  -7   9   7        1.45       -1.11      7.31 o
  -6   9   7        6.22       17.97      6.14 o
  -5   9   7        0.04        5.89      5.40 o
  -4   9   7        5.65        9.02      6.09 o
  -3   9   7       49.37       65.34      7.27 o
  -2   9   7       22.05       22.14      7.18 o
  -1   9   7       76.71       90.33     17.93 o
   0   9   7       93.50       89.80     14.79 o
   1   9   7       77.53       60.99      9.42 o
   2   9   7       98.97      107.32      7.13 o
   3   9   7       16.46       23.43      6.76 o
   4   9   7       17.67       22.70      6.17 o
   5   9   7       18.92       15.27      7.45 o
  -7  10   7        5.30        4.73      4.88 o
  -6  10   7        0.29        1.57      5.66 o
  -5  10   7        0.69        4.21      5.37 o
  -4  10   7       16.71       15.07      6.59 o
  -3  10   7        7.19       10.08      6.52 o
  -2  10   7       15.68       28.02     17.70 o
  -1  10   7       69.60       65.85      7.85 o
   0  10   7       61.41       56.44      9.50 o
   1  10   7      475.67      439.55     29.99 o
   2  10   7       84.97       81.02     15.24 o
   3  10   7       76.16       66.55      7.88 o
   4  10   7        0.03        1.53      5.75 o
   5  10   7        0.92        0.85      8.26 o
  -7  11   7        0.10        4.08      5.73 o
  -6  11   7        0.20        6.60      4.96 o
  -5  11   7        5.35       10.25      5.53 o
  -4  11   7       46.34       54.15      7.04 o
  -3  11   7       29.03       29.98      6.73 o
  -2  11   7       20.43       27.60      8.44 o
  -1  11   7        4.17       -3.04     15.73 o
   0  11   7      368.21      424.22     60.49 o
   1  11   7       64.53       57.68      9.36 o
   2  11   7        8.02       11.13      8.84 o
   3  11   7        2.42        1.77      6.13 o
   4  11   7        0.48        3.44      6.46 o
   5  11   7        0.86       -2.65      7.51 o
  -7  12   7        5.19        8.95      6.09 o
  -6  12   7        0.80        5.48      5.62 o
  -5  12   7       41.03       40.65      5.80 o
  -4  12   7       81.74       87.04      5.52 o
  -3  12   7        7.27        3.65      7.96 o
  -2  12   7       24.38       32.04      7.35 o
  -1  12   7        7.77       12.87      8.71 o
   0  12   7      202.96      188.09     21.94 o
   1  12   7       16.66        6.34      9.02 o
   2  12   7        2.46        4.92      7.17 o
   3  12   7        1.29        3.50      8.33 o
   4  12   7       15.21        4.94      7.90 o
   5  12   7        0.30        4.50      9.83 o
  -6  13   7       15.61       18.20      5.73 o
  -5  13   7       10.56        9.09      5.71 o
  -4  13   7        4.33        9.53      7.17 o
  -3  13   7       47.17       42.78      8.06 o
  -2  13   7      289.48      317.74     32.93 o
  -1  13   7      176.43      195.98     18.23 o
   0  13   7       33.07       33.48     11.37 o
   1  13   7       31.41       30.50     10.78 o
   2  13   7       11.43       11.96      8.66 o
   3  13   7       15.43       12.84      7.45 o
   4  13   7        3.30       10.90      7.08 o
   5  13   7        5.69       13.68      7.26 o
  -6  14   7        2.15        3.65      5.90 o
  -5  14   7        0.30        3.90      6.03 o
  -4  14   7       30.22       38.99      5.68 o
  -3  14   7       85.68       79.32      6.50 o
  -2  14   7       38.83       35.69      7.04 o
  -1  14   7      151.47      170.17     14.75 o
   0  14   7      126.26      115.00      8.42 o
   1  14   7       20.05       10.82     10.66 o
   2  14   7        9.18        5.49     10.77 o
   3  14   7        7.12       11.16      8.04 o
   4  14   7        0.01        2.30      6.89 o
  -6  15   7        0.14        6.80      5.85 o
  -5  15   7        0.08       -3.46      5.94 o
  -4  15   7       18.93       14.70      7.23 o
  -3  15   7        0.20       13.32      7.37 o
  -2  15   7       70.77       60.37      8.88 o
  -1  15   7        0.01       15.59      8.70 o
   0  15   7        5.10       -4.50     33.34 o
   1  15   7        0.20       18.20     10.71 o
   2  15   7        0.17       -6.78     11.87 o
   3  15   7        0.00        8.81      7.27 o
   4  15   7        0.34        4.25      7.19 o
  -5  16   7        1.13        6.54      6.05 o
  -4  16   7       19.54       11.62      6.42 o
  -3  16   7       13.84       15.20      9.66 o
  -2  16   7       28.50       16.04      7.21 o
  -1  16   7        1.73       27.72     11.18 o
   0  16   7       17.47       21.18      8.11 o
   1  16   7        3.60       -2.49     10.62 o
   2  16   7        6.46       14.18     10.63 o
   3  16   7       55.32       60.01     10.39 o
   4  16   7       18.94       14.55      7.38 o
  -5  17   7        9.69       10.16      7.08 o
  -4  17   7        4.95        3.05      6.13 o
  -3  17   7        3.87       11.29      7.97 o
  -2  17   7        0.58        3.56      8.48 o
  -1  17   7        9.20       18.78      7.57 o
   0  17   7        4.56       38.97      9.05 o
   1  17   7        9.32       18.68      8.77 o
   2  17   7        3.71       -6.62     10.60 o
   3  17   7       39.73       43.74      8.77 o
  -4  18   7        4.20        7.46      5.59 o
  -3  18   7       15.76       13.25      9.34 o
  -2  18   7        0.00       24.31     10.18 o
  -1  18   7       60.93       71.26     36.98 o
   0  18   7        4.94       15.13     21.11 o
   1  18   7        7.82       15.04     11.21 o
   2  18   7        0.01       -5.22      8.93 o
   3  18   7        0.59       -2.30      7.56 o
  -4  19   7        5.34        5.72      6.62 o
  -3  19   7       53.79       49.36      8.62 o
  -2  19   7       12.17       16.52      8.44 o
  -1  19   7        8.94        1.74      8.78 o
   0  19   7        7.69       14.45      9.24 o
   1  19   7        0.14       -5.81      8.49 o
   2  19   7        1.36        8.32      7.97 o
  -3  20   7       15.81       33.64      8.23 o
  -2  20   7        9.13       23.07     14.59 o
  -1  20   7        1.15       -5.40      8.83 o
   0  20   7        9.06       23.62     15.37 o
   1  20   7        3.02        9.56     10.74 o
  -2  21   7        5.96        7.50      7.82 o
  -1  21   7        1.66        7.50      9.00 o
   0  21   7        9.60      -12.46     10.79 o
  -6   0   8        0.16        7.74     11.60 o
  -4   0   8      141.19      134.47      9.19 o
  -2   0   8        7.68       15.90      9.61 o
   0   0   8       10.98       17.74     10.23 o
   2   0   8      116.12      116.47     10.25 o
   4   0   8        2.99        1.05     16.72 o
  -7   1   8        3.32       -2.26      8.31 o
  -6   1   8       26.92       26.30      8.20 o
  -5   1   8        0.93        1.04      8.75 o
  -4   1   8        4.67        8.15      6.17 o
  -3   1   8      177.19      181.25      7.10 o
  -2   1   8       56.52       69.88      7.06 o
  -1   1   8        0.82        0.01      7.06 o
   0   1   8       14.95       18.62      7.48 o
   1   1   8        6.25       12.21      7.22 o
   2   1   8        4.58        5.70      7.05 o
   3   1   8       18.27       20.23     11.47 o
   4   1   8       12.37       15.30     11.38 o
   5   1   8        6.55       -5.74     11.20 o
  -7   2   8        0.69        5.51      7.09 o
  -6   2   8        0.35        6.94     12.91 o
  -5   2   8        3.07        2.35      5.99 o
  -4   2   8       16.84       16.04      7.16 o
  -3   2   8        0.04        2.03      5.75 o
  -2   2   8       43.68       49.28      7.24 o
  -1   2   8        6.86       13.62      7.32 o
   0   2   8        8.05       11.87      7.82 o
   1   2   8      121.15      121.45      7.59 o
   2   2   8      192.92      186.49      9.56 o
   3   2   8       21.05       25.14     11.61 o
   4   2   8        9.78       14.89     11.65 o
   5   2   8       13.92       16.51     11.26 o
  -7   3   8        0.28       -1.21      7.07 o
  -6   3   8        8.06       11.87      8.30 o
  -5   3   8        0.02       -0.53      5.94 o
  -4   3   8       37.95       42.20      5.69 o
  -3   3   8       38.51       33.34      6.72 o
  -2   3   8        7.87        5.12      5.79 o
  -1   3   8       52.44       64.68      8.00 o
   0   3   8      153.92      143.01      7.96 o
   1   3   8        3.45        8.44      8.46 o
   2   3   8      440.96      427.13      9.88 o
   3   3   8       16.33       14.08      6.39 o
   4   3   8        1.20       -9.03     11.24 o
   5   3   8        1.01        6.65     11.08 o
  -7   4   8        0.01        2.44      7.06 o
  -6   4   8        2.96        1.43     13.80 o
  -5   4   8       11.82       10.93      6.07 o
  -4   4   8        0.26       12.16      6.73 o
  -3   4   8       17.83       17.96      7.83 o
  -2   4   8       54.90       61.93      6.90 o
  -1   4   8       54.98       57.07      8.21 o
   0   4   8      189.89      206.29      9.69 o
   1   4   8       16.12       20.10      8.55 o
   2   4   8       67.68       68.55      8.89 o
   3   4   8        2.00       -1.23      7.31 o
   4   4   8       12.62        7.39     11.47 o
   5   4   8        0.68       12.66     11.47 o
  -7   5   8        1.57        7.38      8.59 o
  -6   5   8       10.70       17.11      5.43 o
  -5   5   8        0.07        2.22      5.91 o
  -4   5   8        3.92        4.55      6.87 o
  -3   5   8        7.34        4.26      7.82 o
  -2   5   8       61.58       77.34      9.41 o
  -1   5   8       20.38       22.97      8.22 o
   0   5   8      171.90      186.69     12.01 o
   1   5   8        9.16       -3.28      7.91 o
   2   5   8        0.03        7.15      8.65 o
   3   5   8        2.21        8.13      8.49 o
   4   5   8        0.16        3.33     11.11 o
   5   5   8       12.72       20.03     19.80 o
  -7   6   8        0.03       -0.44      6.00 o
  -6   6   8        7.85        7.00      7.06 o
  -5   6   8        0.02        2.99      5.32 o
  -4   6   8        0.37        7.27      6.01 o
  -3   6   8        4.27       13.32      8.01 o
  -2   6   8       18.12       17.75      7.18 o
  -1   6   8      308.78      312.27     50.80 o
   0   6   8        0.03        1.65     19.37 o
   1   6   8        5.63       18.47      8.77 o
   2   6   8        4.73        6.92      6.95 o
   3   6   8        1.56       -1.49      7.17 o
   4   6   8        3.64       14.54      8.36 o
   5   6   8       23.08       21.92      7.85 o
  -7   7   8        0.37        6.22      9.18 o
  -6   7   8        0.45        1.26      5.92 o
  -5   7   8        0.12        3.13      8.13 o
  -4   7   8       14.08       19.08      7.43 o
  -3   7   8        4.08        5.32      7.21 o
  -2   7   8       14.70       21.25      8.90 o
  -1   7   8      105.29      108.88      9.01 o
   0   7   8       24.39       27.80      8.72 o
   1   7   8        2.18        8.65      8.08 o
   2   7   8       27.63       33.25      6.74 o
   3   7   8       22.34       20.91      7.70 o
   4   7   8        6.01       11.62      7.25 o
   5   7   8       26.56       22.12      7.88 o
  -7   8   8        0.42        2.46      6.66 o
  -6   8   8        9.30        8.58      6.11 o
  -5   8   8       15.21       10.09      7.54 o
  -4   8   8        4.96        6.00      6.28 o
  -3   8   8        0.42        6.21      6.45 o
  -2   8   8      118.61      109.59     17.70 o
  -1   8   8      170.38      165.62     26.89 o
   0   8   8      168.49      200.30     23.15 o
   1   8   8      212.02      212.20     22.07 o
   2   8   8       45.55       49.49      7.38 o
   3   8   8        1.46       12.88      7.20 o
   4   8   8        1.90       -1.79      7.07 o
   5   8   8        5.30       13.78      8.67 o
  -7   9   8        1.65        4.11      6.57 o
  -6   9   8        0.73        8.11      5.50 o
  -5   9   8       43.46       47.47      6.48 o
  -4   9   8        5.71        5.32      6.06 o
  -3   9   8       18.49       10.76      5.97 o
  -2   9   8        8.45       26.62      8.35 o
  -1   9   8        7.96        8.32     10.13 o
   0   9   8       42.35       44.39     15.77 o
   1   9   8      302.61      300.40     18.92 o
   2   9   8        1.17        4.73     10.00 o
   3   9   8        0.23        9.28      6.53 o
   4   9   8        1.08        7.33      5.83 o
   5   9   8        0.41       -3.20      9.47 o
  -6  10   8        0.01        4.59      6.18 o
  -5  10   8       10.26       12.33      6.50 o
  -4  10   8        8.42        6.76      6.37 o
  -3  10   8       15.91       14.81      6.80 o
  -2  10   8      243.63      279.20     39.58 o
  -1  10   8      141.75      152.22      9.55 o
   0  10   8       97.48      116.02     11.12 o
   1  10   8       64.83       54.35      8.84 o
   2  10   8        5.15        7.31      9.71 o
   3  10   8       15.06       20.88      7.06 o
   4  10   8       10.06       15.38      6.02 o
  -6  11   8        9.89        6.88      5.80 o
  -5  11   8       39.40       32.90      5.68 o
  -4  11   8       31.23       37.21      7.10 o
  -3  11   8       24.41       30.63      7.92 o
  -2  11   8       37.25       41.02     15.05 o
  -1  11   8      133.74      126.65      9.43 o
   0  11   8       17.13       30.72     10.24 o
   1  11   8        0.01        9.71     13.60 o
   2  11   8        0.01        8.11      7.79 o
   3  11   8        0.82       -0.71      8.09 o
   4  11   8        1.98        4.52      6.72 o
  -6  12   8        6.99       15.71      6.92 o
  -5  12   8        0.14        6.31      6.57 o
  -4  12   8        5.51        3.40      5.81 o
  -3  12   8       89.53       89.13     15.60 o
  -2  12   8       32.06       51.93     23.18 o
  -1  12   8       73.26       69.79      8.72 o
   0  12   8       53.07       53.92      8.80 o
   1  12   8       14.39       19.04     10.10 o
   2  12   8        9.74       19.94     14.72 o
   3  12   8        3.57        8.57      8.30 o
   4  12   8        0.29        0.05      6.81 o
  -6  13   8        2.55        5.46      5.59 o
  -5  13   8        0.33        1.09      5.44 o
  -4  13   8       43.96       39.48      6.90 o
  -3  13   8       21.23       18.92     10.03 o
  -2  13   8       13.11       10.76      7.39 o
  -1  13   8        1.49        7.54     10.88 o
   0  13   8        8.89       -0.07      8.74 o
   1  13   8        5.35       20.15     10.03 o
   2  13   8       11.19       16.19      9.93 o
   3  13   8        6.46        5.37      7.07 o
   4  13   8        0.07       13.38      8.49 o
  -5  14   8        6.19        9.76      6.75 o
  -4  14   8        4.83        7.57      6.72 o
  -3  14   8        4.01        6.11     10.31 o
  -2  14   8        0.77        4.70      9.05 o
  -1  14   8       13.59       -1.10      9.27 o
   0  14   8       28.86       17.05     11.87 o
   1  14   8        0.02       -9.56     10.82 o
   2  14   8       10.17       10.52      7.23 o
   3  14   8        3.72        6.94     16.62 o
  -5  15   8        0.98        3.97      6.64 o
  -4  15   8        1.50       14.81      8.88 o
  -3  15   8        1.89       17.13      9.94 o
  -2  15   8        2.28        9.07      7.62 o
  -1  15   8        0.70        5.30      8.92 o
   0  15   8        2.79      -12.49     11.68 o
   1  15   8       16.98       14.45      8.24 o
   2  15   8       10.27       10.87      7.14 o
   3  15   8        6.44       10.12     10.95 o
  -4  16   8        3.60        3.43      7.28 o
  -3  16   8        1.30        7.77      8.19 o
  -2  16   8        1.67       -1.36      7.47 o
  -1  16   8        0.24        7.69      7.74 o
   0  16   8        5.99       18.02      7.53 o
   1  16   8        2.69        9.21     10.38 o
   2  16   8        0.15       -0.55      7.43 o
  -4  17   8        1.98       13.40      8.59 o
  -3  17   8        2.60        6.95      7.97 o
  -2  17   8        0.00        8.08      7.42 o
  -1  17   8       12.63        9.02     10.94 o
   0  17   8        5.94       11.79     11.38 o
   1  17   8       22.42       37.43     10.82 o
   2  17   8        6.29       16.26      7.69 o
  -3  18   8        0.73        8.43      8.67 o
  -2  18   8        0.13       12.12      9.15 o
  -1  18   8        1.71       14.52     10.87 o
   0  18   8        1.56       17.83      9.07 o
   1  18   8        8.96        7.52     12.55 o
  -2  19   8        1.21        2.08      8.89 o
  -1  19   8        1.25       13.48     19.01 o
   0  19   8        3.48       11.40     10.13 o
  -7   0   9        0.25       -6.42     13.11 o
  -5   0   9       39.58       32.85     12.46 o
  -3   0   9        0.85       12.89      7.15 o
  -1   0   9       28.88       37.49     10.35 o
   1   0   9       84.49       73.54      9.74 o
   3   0   9       12.29        6.10     15.34 o
  -7   1   9        8.11       -0.67     13.11 o
  -6   1   9       23.58       25.76      6.79 o
  -5   1   9        4.94       12.37      8.71 o
  -4   1   9        3.76       11.59      7.14 o
  -3   1   9        2.50        8.60      6.26 o
  -2   1   9       10.42       16.36      6.83 o
  -1   1   9       93.75      100.40      6.83 o
   0   1   9       22.36       22.81      7.12 o
   1   1   9       29.04       22.72      7.02 o
   2   1   9       25.68       15.44      7.96 o
   3   1   9       33.24       26.31      9.21 o
   4   1   9        0.81       10.79     11.54 o
  -7   2   9        1.11        8.17      8.90 o
  -6   2   9        7.95       25.96      8.39 o
  -5   2   9       14.69       16.80      7.14 o
  -4   2   9        0.63        5.89      7.09 o
  -3   2   9       18.48       29.04      6.38 o
  -2   2   9        0.82        2.65      6.73 o
  -1   2   9       39.47       40.51      7.19 o
   0   2   9      163.04      148.33     10.63 o
   1   2   9        0.47        5.25      7.30 o
   2   2   9       19.76        8.82      6.62 o
   3   2   9       13.19       23.10     10.96 o
   4   2   9        5.39       18.63     11.29 o
  -7   3   9        2.68       -2.57      7.05 o
  -6   3   9        5.13        5.11      8.64 o
  -5   3   9        0.17       10.56      7.11 o
  -4   3   9        3.82        4.42      6.23 o
  -3   3   9      102.19      110.19      8.14 o
  -2   3   9       42.02       39.29      7.42 o
  -1   3   9        8.84       10.07      6.90 o
   0   3   9       67.96       76.45      7.44 o
   1   3   9        1.63       14.20      7.91 o
   2   3   9        4.16        5.88      9.36 o
   3   3   9        1.07       13.43     10.95 o
   4   3   9        6.22       12.16     11.52 o
  -7   4   9        1.55       -4.62      8.90 o
  -6   4   9        8.98       12.03      7.40 o
  -5   4   9        5.80        9.48      6.15 o
  -4   4   9       17.14       14.42      7.46 o
  -3   4   9       23.97       29.19      7.10 o
  -2   4   9       19.33       22.60      8.53 o
  -1   4   9       99.80       95.92      7.96 o
   0   4   9        4.48        3.11      7.72 o
   1   4   9        8.28       15.15      8.10 o
   2   4   9       13.73       16.58      7.89 o
   3   4   9        0.25       -2.35      8.80 o
   4   4   9        0.11       -6.26      9.45 o
  -6   5   9        9.14        9.02      6.20 o
  -5   5   9        1.77        2.62      8.08 o
  -4   5   9        0.55       -4.02      7.27 o
  -3   5   9        2.65        7.20      8.17 o
  -2   5   9        1.01        6.53      7.84 o
  -1   5   9        0.46        1.75      7.10 o
   0   5   9       97.24       96.47      7.81 o
   1   5   9        0.00        4.62      8.37 o
   2   5   9       43.96       35.12      8.41 o
   3   5   9        0.42       -4.27      7.21 o
   4   5   9        2.27       20.87     11.34 o
  -6   6   9        0.41        2.08      6.19 o
  -5   6   9        0.05       -5.80      7.20 o
  -4   6   9       18.99       12.47      6.54 o
  -3   6   9        3.77        2.92      7.04 o
  -2   6   9       12.82       14.46      7.67 o
  -1   6   9       33.13       33.56      7.43 o
   0   6   9        3.84       15.88     10.16 o
   1   6   9       20.14       22.58      8.93 o
   2   6   9        0.37        9.50      6.39 o
   3   6   9        3.02        5.45      8.37 o
   4   6   9        0.38        6.43      9.40 o
  -6   7   9        0.09        3.55      7.24 o
  -5   7   9        3.54       14.31      7.11 o
  -4   7   9        0.72        7.75      7.85 o
  -3   7   9       44.91       42.86      8.34 o
  -2   7   9       27.50       26.72     12.72 o
  -1   7   9       17.13       26.65     10.11 o
   0   7   9        0.11        2.61     10.01 o
   1   7   9       39.63       31.54      9.98 o
   2   7   9        3.10       10.34      7.72 o
   3   7   9        0.22        6.50      6.59 o
   4   7   9        0.64        5.94      8.95 o
  -6   8   9        0.43        6.60      6.50 o
  -5   8   9        6.05       10.59      6.53 o
  -4   8   9        1.42        9.92      8.23 o
  -3   8   9       69.80       71.64      6.98 o
  -2   8   9        0.01       -0.81      9.91 o
  -1   8   9      149.74      153.15     10.62 o
   0   8   9        1.57        4.90      8.72 o
   1   8   9        0.43        5.31      8.24 o
   2   8   9       22.96       33.49      8.27 o
   3   8   9        0.32        0.83      6.53 o
   4   8   9        2.40        1.43      7.81 o
  -6   9   9        0.03        5.55      6.54 o
  -5   9   9        4.50        2.56      5.78 o
  -4   9   9        3.79       12.38      6.11 o
  -3   9   9        8.64        6.09      7.31 o
  -2   9   9        0.62       -6.48      9.96 o
  -1   9   9       27.17       27.69     13.87 o
   0   9   9        0.26       -2.25      7.52 o
   1   9   9       17.59       14.97      8.35 o
   2   9   9        2.65       23.93     11.14 o
   3   9   9        6.66       10.65      6.97 o
   4   9   9       27.22       34.13      8.23 o
  -6  10   9        8.79        4.76      6.82 o
  -5  10   9       18.58       23.00      6.04 o
  -4  10   9       12.38       13.97      6.41 o
  -3  10   9       25.81       24.10      9.49 o
  -2  10   9        8.28        5.09      8.08 o
  -1  10   9      128.59      132.71      7.62 o
   0  10   9       27.05       16.33      8.30 o
   1  10   9        0.13       18.84     21.11 o
   2  10   9        5.06        0.55     10.06 o
   3  10   9       10.35        9.87     14.10 o
  -5  11   9        8.81       11.25      7.35 o
  -4  11   9       11.95       18.95      7.91 o
  -3  11   9        6.28        5.18      7.76 o
  -2  11   9       25.88       18.34     16.88 o
  -1  11   9        5.19       12.38     10.04 o
   0  11   9        0.08        6.89     10.19 o
   1  11   9        3.25        0.96      7.30 o
   2  11   9        0.03        3.90      6.95 o
   3  11   9       12.65       13.92      7.76 o
  -5  12   9        0.13        5.08      7.42 o
  -4  12   9        0.26       11.34      7.13 o
  -3  12   9       17.09       13.33      7.17 o
  -2  12   9       64.14       55.99      9.05 o
  -1  12   9        0.21        6.04     16.62 o
   0  12   9       10.20       20.52     10.37 o
   1  12   9        8.84       38.25     11.51 o
   2  12   9        0.00        2.01     17.11 o
   3  12   9        0.06        4.60     22.75 o
  -5  13   9       10.27       12.69      6.19 o
  -4  13   9       41.80       33.91     12.59 o
  -3  13   9        0.25        8.38      8.39 o
  -2  13   9       13.98       24.17     12.92 o
  -1  13   9        5.66       19.32      8.71 o
   0  13   9        0.82       12.81     13.18 o
   1  13   9        0.52        8.14      9.93 o
   2  13   9        1.05        5.23      8.25 o
  -4  14   9       11.09       13.65     24.72 o
  -3  14   9       41.31       21.71      9.57 o
  -2  14   9       11.29       13.70      8.36 o
  -1  14   9        6.99       18.04      8.43 o
   0  14   9       14.07       17.02     17.05 o
   1  14   9        7.91       10.58      8.28 o
   2  14   9        1.43        4.27      8.18 o
  -4  15   9       10.32       -7.74      8.38 o
  -3  15   9       21.13       20.48      7.43 o
  -2  15   9       19.05       36.80      7.31 o
  -1  15   9       20.98       23.54      7.42 o
   0  15   9        0.72       14.06      8.75 o
   1  15   9        2.05        8.18     10.29 o
  -3  16   9        5.62        1.87     13.21 o
  -2  16   9        0.50       -4.21      8.00 o
  -1  16   9        3.90       13.19     10.77 o
   0  16   9        8.60        7.63      9.04 o
   1  16   9       39.22       43.93     10.82 o
  -2  17   9        2.62        2.31     11.34 o
  -1  17   9        0.00        5.84     10.72 o
   0  17   9        0.75       -2.36      9.30 o
  -6   0  10        0.27        1.90     12.98 o
  -4   0  10       12.89        9.82      9.04 o
  -2   0  10        5.09       11.12      9.14 o
   0   0  10        7.99       12.23     10.62 o
   2   0  10        0.26       -4.00     17.44 o
  -6   1  10        0.92       12.29      9.29 o
  -5   1  10        2.14        6.95      7.58 o
  -4   1  10        0.00        4.96      6.62 o
  -3   1  10       12.12       13.86      6.48 o
  -2   1  10        0.54        9.07      6.89 o
  -1   1  10        0.00       -1.72      6.53 o
   0   1  10       12.30       15.50      6.98 o
   1   1  10       10.42       12.63      6.70 o
   2   1  10        0.07        0.86      7.98 o
   3   1  10        8.17        9.69     10.94 o
  -6   2  10        0.45       -6.86      7.45 o
  -5   2  10        0.83       -1.47      7.52 o
  -4   2  10        8.93        5.36      7.64 o
  -3   2  10        0.01        4.56      5.99 o
  -2   2  10       25.57       27.75      7.25 o
  -1   2  10        0.37        1.66      6.86 o
   0   2  10        0.62        3.57      6.49 o
   1   2  10        0.56        3.54      7.76 o
   2   2  10        0.15        2.96      7.99 o
   3   2  10        2.63       -6.05     11.93 o
  -6   3  10        0.73       14.83      9.27 o
  -5   3  10        0.01        2.40      6.63 o
  -4   3  10        0.11       11.40      6.78 o
  -3   3  10        5.84        0.44      8.44 o
  -2   3  10        8.98       12.05      7.25 o
  -1   3  10        0.01        6.29      6.90 o
   0   3  10       47.92       48.71      7.06 o
   1   3  10        7.77       11.04      8.29 o
   2   3  10        6.73        7.02      7.09 o
   3   3  10        0.43       -0.70     11.72 o
  -6   4  10        4.04        9.93     11.90 o
  -5   4  10        8.50        9.32      6.53 o
  -4   4  10       19.18       18.61      7.93 o
  -3   4  10        6.08        4.80      8.02 o
  -2   4  10       56.32       60.61      9.19 o
  -1   4  10        7.98       11.60      6.45 o
   0   4  10       54.34       58.86      8.29 o
   1   4  10        2.66        2.98      8.23 o
   2   4  10        0.15        4.00      7.95 o
   3   4  10        0.66       12.14     10.58 o
  -6   5  10        0.58        2.35      6.75 o
  -5   5  10       16.01       10.77      6.51 o
  -4   5  10        3.63        2.54      8.30 o
  -3   5  10       47.56       35.06      7.81 o
  -2   5  10       76.15       77.20     12.56 o
  -1   5  10       53.39       50.23      7.94 o
   0   5  10        1.87       -2.97      7.57 o
   1   5  10        1.63        2.95      8.59 o
   2   5  10        0.32        2.74      7.01 o
   3   5  10        0.60       -8.43      8.32 o
  -5   6  10        1.02        4.14      8.09 o
  -4   6  10       14.81       12.80      6.04 o
  -3   6  10       81.64       72.03      8.69 o
  -2   6  10       47.79       52.60      8.24 o
  -1   6  10        0.34        5.47     10.43 o
   0   6  10        3.14       16.48      7.15 o
   1   6  10        8.40        6.28     10.06 o
   2   6  10        4.66        3.83      8.02 o
   3   6  10        8.65       11.74      7.64 o
  -5   7  10        0.16        0.84      7.96 o
  -4   7  10        5.28        8.95      8.29 o
  -3   7  10        4.97        6.64      7.46 o
  -2   7  10       47.37       65.42     13.21 o
  -1   7  10        4.82       12.21      8.48 o
   0   7  10        1.58        2.30     13.44 o
   1   7  10        7.88       11.40     10.11 o
   2   7  10       23.00       20.83      6.78 o
   3   7  10       26.86       27.17      6.18 o
  -5   8  10        0.01        8.54      8.04 o
  -4   8  10        8.22       10.15      6.42 o
  -3   8  10        8.55        4.27      9.56 o
  -2   8  10        0.96       15.16     10.03 o
  -1   8  10       33.09       54.57     10.39 o
   0   8  10        1.09       11.60      9.91 o
   1   8  10       12.44       29.47      9.69 o
   2   8  10        2.33       -1.71     11.18 o
  -5   9  10        0.12        2.25      5.94 o
  -4   9  10        1.43        6.55      6.65 o
  -3   9  10       54.97       60.00     25.90 o
  -2   9  10        2.29        1.66     12.39 o
  -1   9  10        6.26        5.98      9.88 o
   0   9  10        0.62       14.94     11.01 o
   1   9  10        1.55       19.01      9.05 o
   2   9  10        0.56       14.13      9.83 o
  -4  10  10       22.68       27.02      6.42 o
  -3  10  10        0.59       18.17     12.19 o
  -2  10  10       21.21       27.39      7.92 o
  -1  10  10       21.64       27.59      9.73 o
   0  10  10        0.52        0.31     16.29 o
   1  10  10        4.48        5.98      8.23 o
   2  10  10        4.18       10.45      7.18 o
  -4  11  10       42.06       28.56      7.16 o
  -3  11  10        9.36        7.13      9.96 o
  -2  11  10        5.58        8.78     10.45 o
  -1  11  10        5.17       -6.76      8.45 o
   0  11  10        3.04        1.32      8.47 o
   1  11  10        0.02        5.71     11.96 o
   2  11  10        0.24        1.09      9.83 o
  -4  12  10        1.92       14.63      8.07 o
  -3  12  10       33.03       32.08      8.54 o
  -2  12  10        5.51       15.24      7.64 o
  -1  12  10        2.25       -6.41      7.62 o
   0  12  10        1.85        9.06      8.20 o
   1  12  10        0.76        9.71     10.45 o
  -3  13  10        6.99       -0.55      9.21 o
  -2  13  10        3.13        2.89      7.42 o
  -1  13  10        0.52       14.98      7.49 o
   0  13  10        1.06        8.19     10.38 o
   1  13  10        0.43        1.11      9.70 o
  -2  14  10        8.76        7.46     11.73 o
  -1  14  10        0.03       -3.16      8.73 o
   0  14  10        9.58       23.35     10.82 o
  -5   0  11        0.02        1.77     10.29 o
  -3   0  11        1.94        0.86     10.94 o
  -1   0  11       31.45       37.41      9.52 o
   1   0  11       10.19       10.12      9.47 o
  -5   1  11        0.00        1.35      9.39 o
  -4   1  11        1.23        2.12      8.20 o
  -3   1  11        0.67        2.90      6.80 o
  -2   1  11        1.17        9.46      7.58 o
  -1   1  11        0.81       -1.48      7.14 o
   0   1  11        0.56        1.57      6.65 o
   1   1  11       21.53       17.39      7.91 o
   2   1  11        0.01        9.67     11.46 o
  -4   2  11        0.63        3.23      8.11 o
  -3   2  11        4.30        6.35      7.02 o
  -2   2  11       10.97        6.88      7.26 o
  -1   2  11        0.45        7.73      6.57 o
   0   2  11        7.78       15.61      7.04 o
   1   2  11        0.27        1.88      7.88 o
   2   2  11        5.91       13.91      8.17 o
  -4   3  11        4.75        4.23      8.20 o
  -3   3  11        2.69       -0.99      8.36 o
  -2   3  11       37.47       36.02      7.76 o
  -1   3  11        0.77        8.48      6.92 o
   0   3  11        1.77        3.28      8.23 o
   1   3  11        0.30       -3.20      6.99 o
   2   3  11        0.50       11.05      9.12 o
  -4   4  11       33.84       12.19      8.30 o
  -3   4  11        8.27        0.89      8.84 o
  -2   4  11       10.33       13.70      8.60 o
  -1   4  11        0.96        1.64      7.61 o
   0   4  11        3.37        3.18      8.44 o
   1   4  11        0.43       -1.60      8.17 o
  -4   5  11        0.41        4.68      6.57 o
  -3   5  11        0.03        5.82      8.86 o
  -2   5  11        6.35        0.78      9.06 o
  -1   5  11        0.23        1.77     10.02 o
   0   5  11        0.56        8.80      8.09 o
   1   5  11        1.52        4.70      9.09 o
  -4   6  11        0.41        6.03      8.90 o
  -3   6  11        2.47        4.74      9.29 o
  -2   6  11       11.02       12.66      8.46 o
  -1   6  11        0.16       15.15     14.59 o
   0   6  11        2.43       -1.35      9.98 o
   1   6  11        4.86       11.43      9.76 o
  -4   7  11        1.74       10.78      7.58 o
  -3   7  11        5.00       -0.03      8.39 o
  -2   7  11        0.52        9.05     10.22 o
  -1   7  11        2.25       -4.55     10.22 o
   0   7  11        2.84       12.45      8.64 o
   1   7  11        3.50       10.83      8.19 o
  -3   8  11       23.26       21.62      8.78 o
  -2   8  11        0.13        5.37     10.06 o
  -1   8  11        0.81       -4.33      7.19 o
   0   8  11       14.12       14.32     10.22 o
  -3   9  11        0.10       -0.58      8.35 o
  -2   9  11        0.08        4.05     10.57 o
  -1   9  11        1.14        9.54     10.34 o
   0   9  11        0.40       16.47     10.38 o
  -2  10  11        0.70       10.05      7.13 o
  -1  10  11        0.55        7.01      8.61 o
 
